# Supplementary material for: Obtaining single crystals containing cationic porphyrins from aqueous solutions: a systematic approach including nano-crystallization, organic modifiers and gel crystallization
Source: IUCrJ. 2026 Jan 1;13(Pt 1):44–52. doi: 10.1107/S2052252525009716 (PMC12809503; doi:10.1107/S2052252525009716)
Supplement: Supplementary file 1 [file m-13-00044-sup1.cif]

data_(TMPyP)(nitrate)4(H2O)2.5
#==============================================================================

# PROCESSING SUMMARY (IUCr Office Use Only)

_journal_date_recd_electronic      2025-08-11
_journal_date_to_coeditor         ?
_journal_date_from_coeditor       ?
_journal_date_accepted     ?
_journal_date_printers_first      ?
_journal_date_printers_final      ?
_journal_date_proofs_out          ?
_journal_date_proofs_in           ?
_journal_coeditor_name            ?
_journal_coeditor_code      YC5052
_journal_coeditor_notes
; ?
;
_journal_paper_category      FA
_journal_techeditor_code      ?
_iucr_compatibility_tag          ACTA95
_journal_techeditor_notes  
;
;
_journal_coden_ASTM               ?
_journal_name_full                ?
_journal_year                     ?
_journal_volume                   ?
_journal_issue                    ?
_journal_page_first               ?
_journal_page_last                ?
_journal_suppl_publ_number        ?
_journal_suppl_publ_pages         ?

#==============================================================================

_audit_creation_date               2024-11-20
_audit_creation_method
;
Olex2 1.5
(compiled 2024.02.16 svn.r378c4104 for OlexSys, GUI svn.r6928)
;
_shelx_SHELXL_version_number       '2019/3'
_audit_contact_author_address      ?
_audit_contact_author_email        ?
_audit_contact_author_name         ''
_audit_contact_author_phone        ?
_publ_contact_author_id_orcid      ?
_publ_section_references
;
Dolomanov, O.V., Bourhis, L.J., Gildea, R.J, Howard, J.A.K. & Puschmann, H.
 (2009), J. Appl. Cryst. 42, 339-341.

Sheldrick, G.M. (2015). Acta Cryst. A71, 3-8.

Sheldrick, G.M. (2015). Acta Cryst. C71, 3-8.
;
_chemical_name_common              ?
_chemical_name_systematic          ?
_chemical_formula_moiety           '4(N O3), 2.5(O), 2(C22 H19 N4), 0.5[]'
_chemical_formula_sum              'C44 H38 N12 O14.50'
_chemical_formula_weight           966.86
_chemical_melting_point            ?
_chemical_oxdiff_formula           'C90 H92 N20 O32'
_chemical_oxdiff_usercomment       ?
loop_
  _atom_type_symbol
  _atom_type_description
  _atom_type_scat_dispersion_real
  _atom_type_scat_dispersion_imag
  _atom_type_scat_source
 'C' 'C' 0.0181 0.0091 'International Tables Vol C Tables 4.2.6.8 and 6.1.1.4'
 'H' 'H' 0.0000 0.0000 'International Tables Vol C Tables 4.2.6.8 and 6.1.1.4'
 'N' 'N' 0.0311 0.0180 'International Tables Vol C Tables 4.2.6.8 and 6.1.1.4'
 'O' 'O' 0.0492 0.0322 'International Tables Vol C Tables 4.2.6.8 and 6.1.1.4'

_shelx_space_group_comment
;
The symmetry employed for this shelxl refinement is uniquely defined
by the following loop, which should always be used as a source of
symmetry information in preference to the above space-group names.
They are only intended as comments.
;
_space_group_crystal_system        'triclinic'
_space_group_IT_number             2
_space_group_name_H-M_alt          'P -1'
_space_group_name_Hall             '-P 1'
loop_
  _space_group_symop_operation_xyz
 'x, y, z'
 '-x, -y, -z'

_cell_length_a                     6.38190(9)
_cell_length_b                     16.2135(2)
_cell_length_c                     25.1193(3)
_cell_angle_alpha                  82.8804(11)
_cell_angle_beta                   87.3709(11)
_cell_angle_gamma                  81.8943(11)
_cell_volume                       2552.29(6)
_cell_formula_units_Z              2
_cell_measurement_reflns_used      24054
_cell_measurement_temperature      159.98(10)
_cell_measurement_theta_max        77.7210
_cell_measurement_theta_min        2.7860
_shelx_estimated_absorpt_T_max     ?
_shelx_estimated_absorpt_T_min     ?
_exptl_absorpt_coefficient_mu      0.820
_exptl_absorpt_correction_T_max    1.00000
_exptl_absorpt_correction_T_min    0.83418
_exptl_absorpt_correction_type     multi-scan
_exptl_absorpt_process_details
;
CrysAlisPro 1.171.43.130a (Rigaku Oxford Diffraction, 2024)
Empirical absorption correction using spherical harmonics,
implemented in SCALE3 ABSPACK scaling algorithm.
;
_exptl_absorpt_special_details     ?
_exptl_crystal_colour              red
_exptl_crystal_colour_primary      red
_exptl_crystal_density_diffrn      1.258
_exptl_crystal_density_meas        ?
_exptl_crystal_density_method      ?
_exptl_crystal_description         needle
_exptl_crystal_F_000               1004
loop_
  _exptl_crystal_face_index_h
  _exptl_crystal_face_index_k
  _exptl_crystal_face_index_l
  _exptl_crystal_face_perp_dist
 0 0 -16 0.0176
 0 0 16 0.0176
 3 8 3 0.0818
 0 10 1 0.0253
 0 -10 -1 0.0253
 -4 -2 5 0.1052
 -1 -10 0 0.0383
 4 2 -5 0.0959
 0 -8 -12 0.0171
 -2 -10 -5 0.0618
 -4 -3 -3 0.1002
 0 8 -9 0.0198
 4 3 3 0.1004

_exptl_crystal_size_max            0.211
_exptl_crystal_size_mid            0.051
_exptl_crystal_size_min            0.035
loop_
  _exptl_oxdiff_crystal_face_indexfrac_h
  _exptl_oxdiff_crystal_face_indexfrac_k
  _exptl_oxdiff_crystal_face_indexfrac_l
  _exptl_oxdiff_crystal_face_x
  _exptl_oxdiff_crystal_face_y
  _exptl_oxdiff_crystal_face_z
 0.0096 -0.1219 -16.1931 0.2200 0.9257 0.3076
 -0.0096 0.1219 16.1931 -0.2200 -0.9257 -0.3076
 3.2083 7.7243 2.5199 -0.0853 -0.3446 0.9349
 -0.1241 10.3658 1.4462 -0.8139 0.0184 0.5808
 0.1241 -10.3658 -1.4462 0.8139 -0.0184 -0.5808
 -3.8627 -1.6346 5.0872 -0.5752 0.0170 -0.8178
 -0.8722 -10.4207 -0.0890 0.6375 -0.0134 -0.7703
 3.8420 2.3744 -4.9677 0.5150 -0.0156 0.8570
 0.0831 -7.6071 -12.4003 0.7425 0.6367 -0.2080
 -2.1675 -9.5031 -4.5559 0.4148 0.3587 -0.8362
 -4.0734 -2.8222 -3.0361 -0.4159 0.4895 -0.7664
 -0.0375 8.0517 -8.7473 -0.4949 0.5748 0.6516
 4.0697 3.0304 2.8059 0.4027 -0.4742 0.7829

_exptl_transmission_factor_max     ?
_exptl_transmission_factor_min     ?
_diffrn_reflns_av_R_equivalents    0.0429
_diffrn_reflns_av_unetI/netI       0.0340
_diffrn_reflns_Laue_measured_fraction_full  0.999
_diffrn_reflns_Laue_measured_fraction_max  0.987
_diffrn_reflns_limit_h_max         8
_diffrn_reflns_limit_h_min         -7
_diffrn_reflns_limit_k_max         20
_diffrn_reflns_limit_k_min         -18
_diffrn_reflns_limit_l_max         31
_diffrn_reflns_limit_l_min         -31
_diffrn_reflns_number              53886
_diffrn_reflns_point_group_measured_fraction_full  0.999
_diffrn_reflns_point_group_measured_fraction_max  0.987
_diffrn_reflns_theta_full          67.684
_diffrn_reflns_theta_max           79.344
_diffrn_reflns_theta_min           2.773
_diffrn_ambient_environment        N~2~
_diffrn_ambient_temperature        159.98(10)
_diffrn_detector                   'Hybrid Pixel Array Detector'
_diffrn_detector_area_resol_mean   10.0000
_diffrn_detector_type              HyPix
_diffrn_measured_fraction_theta_full  0.999
_diffrn_measured_fraction_theta_max  0.987
_diffrn_measurement_details
;
List of Runs (angles in degrees, time in seconds):

  # Type    Start    End  Width  t~exp~   \w     \q     \k     \f   Frames
--------------------------------------------------------------------------
  1  \w      0.00  77.00   0.50    2.00    --   49.16-100.00-155.00  154
  2  \w      0.00  77.00   0.50    2.00    --   49.16-100.00-155.00  154
  3  \w   -147.00-122.00   0.50    8.00    --  -90.00-100.00-155.00   50
  4  \w    -75.00 -50.00   0.50    8.00    --  -90.00 100.00 -50.00   50
  5  \w    132.00 158.00   0.50    8.00    --  111.50 100.00 -50.00   52
  6  \w     73.00  98.00   0.50    8.00    --  111.50-100.00-155.00   50
  7  \w    -26.00  25.00   0.50    2.00    --  -49.16  19.00  90.00  102
  8  \w    -80.00  20.00   0.50    2.00    --  -49.16 100.00 -50.00  200
  9  \w    -30.00  15.00   0.50    2.00    --  -49.16  38.00 120.00   90
 10  \w    -65.00  -2.00   0.50    2.00    --  -49.16  77.00 150.00  126
 11  \w   -121.00 -39.00   0.50    2.00    --  -49.16 -30.00 163.06  164
 12  \w    -14.00  18.00   0.50    2.00    --   49.16 -19.00 -60.00   64
 13  \w     13.00  54.00   0.50    2.00    --   49.16 -57.00 -90.00   82
 14  \w   -151.00-123.00   0.50    8.00    --  -90.00 -45.00 -30.00   56
 15  \w    -49.00 -18.00   0.50    8.00    --  -90.00  45.00 -60.00   62
 16  \w     40.00  66.00   0.50    8.00    --  111.50 -61.00 -90.00   52
 17  \w     40.00  73.00   0.50    8.00    --  111.50 -95.00-120.00   66
 18  \w     44.00  70.00   0.50    8.00    --  111.50 -77.00  60.00   52
 19  \w     78.00 104.00   0.50    8.00    --  111.50 -95.00-120.00   52
 20  \w    128.00 158.00   0.50    8.00    --  111.50  45.00 150.00   60
 21  \w     66.00  92.00   0.50    8.00    --  111.50-125.00 150.00   52
 22  \w     40.00  65.00   0.50    8.00    --  111.50 -61.00 -30.00   50
 23  \w    127.00 163.00   0.50    8.00    --  111.50  45.00 -90.00   72
 24  \w    122.00 151.00   0.50    8.00    --  111.50  45.00 -60.00   58
 25  \w     43.00  73.00   0.50    8.00    --  111.50 -95.00-180.00   60
 26  \w     70.00 105.00   0.50    8.00    --  111.50 -95.00 -30.00   70
 27  \w     40.00  67.00   0.50    8.00    --  111.50 -95.00 -90.00   54
 28  \w     80.00 105.00   0.50    8.00    --  111.50 -95.00 -90.00   50
 29  \w    128.00 173.00   0.50    8.00    --  111.50  77.00-150.00   90
 30  \w     46.00  72.00   0.50    8.00    --  111.50 -77.00 120.00   52
 31  \w     67.00 115.00   0.50    8.00    --  111.50 -88.00 -21.32   96
 32  \w     66.00 100.00   0.50    8.00    --  111.50 -95.00-150.00   68
 33  \w    113.00 164.00   0.50    8.00    --  111.50 125.00  90.00  102
 34  \w     40.00  65.00   0.50    8.00    --  111.50 -77.00 -90.00   50
 35  \w     71.00 104.00   0.50    8.00    --  111.50 -77.00 -90.00   66
 36  \w    102.00 137.00   0.50    8.00    --  111.50  30.00  60.00   70
 37  \w     58.00  98.00   0.50    8.00    --  111.50-125.00-180.00   80
 38  \w    136.00 177.00   0.50    8.00    --  111.50  61.00  30.00   82
 39  \w    102.00 127.00   0.50    8.00    --  111.50  30.00 120.00   50
 40  \w     87.00 136.00   0.50    8.00    --  111.50 -87.00  69.08   98
 41  \w    102.00 128.00   0.50    8.00    --  111.50 -88.00 -72.01   52
 42  \w     59.00  94.00   0.50    8.00    --  111.50 -77.00-120.00   70
 43  \w    134.00 160.00   0.50    8.00    --  111.50  30.00 120.00   52
 44  \w    107.00 134.00   0.50    8.00    --  111.50 -79.00-149.38   54
 45  \w    151.00 177.00   0.50    8.00    --  111.50  77.00   0.00   52
 46  \w     80.00 105.00   0.50    8.00    --  111.50 -95.00-180.00   50
 47  \w     59.00  85.00   0.50    8.00    --  111.50-125.00   0.00   52
 48  \w     40.00  65.00   0.50    8.00    --  111.50 -61.00  90.00   50
 49  \w     44.00  74.00   0.50    8.00    --  111.50 -95.00 120.00   60
 50  \w     80.00 105.00   0.50    8.00    --  111.50 -95.00 120.00   50
 51  \w     79.00 104.00   0.50    8.00    --  111.50 -77.00   0.00   50
 52  \w    122.00 158.00   0.50    8.00    --  111.50  45.00-150.00   72
 53  \w     44.00  70.00   0.50    8.00    --  111.50 -77.00   0.00   52
 54  \w     42.00  71.00   0.50    8.00    --  111.50 -95.00 -60.00   58
 55  \w     80.00 105.00   0.50    8.00    --  111.50 -95.00 -60.00   50
 56  \w    128.00 177.00   0.50    8.00    --  111.50  61.00 150.00   98
 57  \w    128.00 171.00   0.50    8.00    --  111.50  77.00  60.00   86
 58  \w     73.00  99.00   0.50    8.00    --  111.50 -77.00-150.00   52
 59  \w     79.00 105.00   0.50    8.00    --  111.50 -95.00   0.00   52
 60  \w     54.00  82.00   0.50    8.00    --  111.50 -95.00  90.00   56
 61  \w     77.00 102.00   0.50    8.00    --  111.50 -95.00  30.00   50
 62  \w     43.00 104.00   0.50    8.00    --  111.50 -95.00 150.00  122
 63  \w    104.00 132.00   0.50    8.00    --  111.50  15.00 -60.00   56
 64  \w     42.00  67.00   0.50    8.00    --  111.50 -77.00-180.00   50
 65  \w     50.00  93.00   0.50    8.00    --  111.50 -77.00 -60.00   86
 66  \w     48.00  74.00   0.50    8.00    --  111.50 -77.00  30.00   52
 67  \w     46.00  72.00   0.50    8.00    --  111.50 -95.00  60.00   52
 68  \w     79.00 105.00   0.50    8.00    --  111.50 -95.00  60.00   52
 69  \w    128.00 170.00   0.50    8.00    --  111.50  45.00   0.00   84
 70  \w    101.00 162.00   0.50    8.00    --  111.50  30.00 150.00  122
 71  \w    149.00 177.00   0.50    8.00    --  111.50  61.00 -30.00   56
 72  \w    137.00 163.00   0.50    8.00    --  111.50 125.00 150.00   52
 73  \w     42.00  68.00   0.50    8.00    --  111.50 -61.00 -60.00   52
 74  \w     40.00  66.00   0.50    8.00    --  111.50 -77.00 150.00   52
 75  \w     75.00 103.00   0.50    8.00    --  111.50 -77.00 150.00   56
 76  \w     42.00  67.00   0.50    8.00    --  111.50 -88.00 -72.01   50
 77  \w    109.00 135.00   0.50    8.00    --  111.50 125.00 150.00   52
 78  \w    153.00 178.00   0.50    8.00    --  111.50  30.00  60.00   50
 79  \w     41.00  75.00   0.50    8.00    --  111.50 -95.00  30.00   68
 80  \w    143.00 169.00   0.50    8.00    --  111.50 125.00   0.00   52
 81  \w    103.00 128.00   0.50    8.00    --  111.50  30.00   0.00   50
 82  \w    101.00 126.00   0.50    8.00    --  111.50  30.00  90.00   50
 83  \w    135.00 166.00   0.50    8.00    --  111.50  61.00-180.00   62
 84  \w    128.00 153.00   0.50    8.00    --  111.50  61.00 -90.00   50
 85  \w     40.00  65.00   0.50    8.00    --  111.50 -61.00   0.00   50
 86  \w    123.00 158.00   0.50    8.00    --  111.50  45.00-120.00   70
 87  \w    122.00 147.00   0.50    8.00    --  111.50  45.00  90.00   50
 88  \w     47.00  73.00   0.50    8.00    --  111.50-125.00-120.00   52
 89  \w     83.00 108.00   0.50    8.00    --  111.50 -78.00 127.74   50
 90  \w    143.00 169.00   0.50    8.00    --  111.50 125.00 -30.00   52
;
_diffrn_measurement_device         'four-circle diffractometer'
_diffrn_measurement_device_type    'XtaLAB Synergy, Dualflex, HyPix'
_diffrn_measurement_method         '\w scans'
_diffrn_orient_matrix_type        
 'CrysAlisPro convention (1999,Acta A55,543-557)'
_diffrn_orient_matrix_UB_11        0.1635301000
_diffrn_orient_matrix_UB_12        -0.0747522000
_diffrn_orient_matrix_UB_13        -0.0129280000
_diffrn_orient_matrix_UB_21        -0.0835450000
_diffrn_orient_matrix_UB_22        0.0087719000
_diffrn_orient_matrix_UB_23        -0.0572843000
_diffrn_orient_matrix_UB_31        0.1605664000
_diffrn_orient_matrix_UB_32        0.0606501000
_diffrn_orient_matrix_UB_33        -0.0193543000
_diffrn_radiation_monochromator    mirror
_diffrn_radiation_probe            x-ray
_diffrn_radiation_type             'Cu K\a'
_diffrn_radiation_wavelength       1.54184
_diffrn_source                     'micro-focus sealed X-ray tube'
_diffrn_source_type                'PhotonJet (Cu) X-ray Source'
_reflns_Friedel_coverage           0.000
_reflns_Friedel_fraction_full      .
_reflns_Friedel_fraction_max       .
_reflns_number_gt                  9365
_reflns_number_total               10919
_reflns_special_details
;
 Reflections were merged by SHELXL according to the crystal
 class for the calculation of statistics and refinement.
 
 Structure factors included contributions from the .fab file.
 
 _reflns_Friedel_fraction is defined as the number of unique
 Friedel pairs measured divided by the number that would be
 possible theoretically, ignoring centric projections and
 systematic absences.
;
_reflns_threshold_expression       'I > 2\s(I)'
_computing_cell_refinement         'CrysAlisPro 1.171.43.130a (Rigaku OD, 2024)'
_computing_data_collection        
 'CrysAlisPro system (CCD 43.130a 64-bit (release 05-07-2024))'
_computing_data_reduction          'CrysAlisPro 1.171.43.130a (Rigaku OD, 2024)'
_computing_molecular_graphics      'Olex2 1.5 (Dolomanov et al., 2009)'
_computing_publication_material    'Olex2 1.5 (Dolomanov et al., 2009)'
_computing_structure_refinement    'SHELXL 2019/3 (Sheldrick, 2015)'
_computing_structure_solution      'SHELXT  (Sheldrick, 2015)'
_refine_diff_density_max           1.144
_refine_diff_density_min           -0.528
_refine_diff_density_rms           0.091
_refine_ls_extinction_coef         .
_refine_ls_extinction_method       none
_refine_ls_goodness_of_fit_ref     1.027
_refine_ls_hydrogen_treatment      constr
_refine_ls_matrix_type             full
_refine_ls_number_parameters       647
_refine_ls_number_reflns           10919
_refine_ls_number_restraints       37
_refine_ls_R_factor_all            0.1090
_refine_ls_R_factor_gt             0.1019
_refine_ls_restrained_S_all        1.042
_refine_ls_shift/su_max            0.001
_refine_ls_shift/su_mean           0.000
_refine_ls_structure_factor_coef   Fsqd
_refine_ls_weighting_details      
 'w=1/[\s^2^(Fo^2^)+(0.2064P)^2^+2.5400P] where P=(Fo^2^+2Fc^2^)/3'
_refine_ls_weighting_scheme        calc
_refine_ls_wR_factor_gt            0.3085
_refine_ls_wR_factor_ref           0.3177
_refine_special_details            ?
_olex2_refinement_description
;
1. Fixed Uiso
 At 1.2 times of:
  All C(H) groups, All N(H) groups
 At 1.5 times of:
  All C(H,H,H) groups
2. Restrained distances
 O39-N35 = O38-N35 = O37-N35
 1.25 with sigma of 0.01
 O32-N36 = O31-N36 = O33-N36
 1.25 with sigma of 0.01
 O10-N5 = O12-N5 = O11-N5
 1.25 with sigma of 0.02
 O11-O10 \\sim O10-O12 \\sim O11-O12
 with sigma of 0.02
 O37-O38 \\sim O38-O39 \\sim O37-O39
 with sigma of 0.02
3. Restrained planarity
 O37, O38, O39, N35
 with sigma of 0.01
4. Uiso/Uaniso restraints and constraints
O10 \\sim O11 \\sim O12: within 5A with sigma of 0.002 and sigma for terminal
atoms of 0.004 within 5A
5. Rigid body (RIGU) restrains
 O4, O5, O6, N5
 with sigma for 1-2 distances of 0.002 and sigma for 1-3 distances of 0.004
6. Others
 Sof(O10)=Sof(O12)=Sof(O11)=1-FVAR(1)
 Sof(O4)=Sof(O5)=Sof(O6)=FVAR(1)
 Fixed Sof: O8(0.5) O31(0.5) O32(0.5) O33(0.5) N36(0.5) O37(0.5) O38(0.5)
 O39(0.5) N35(0.5) O7(0.5) O9(0.5)
7.a Aromatic/amide H refined with riding coordinates:
 N2(H2), C2(H2A), C3(H3), C7(H7), C8(H8), C12(H12), C13(H13), C14(H14),
 C15(H15), C18(H18), C19(H19), C20(H20), C21(H21), N32(H32), C32(H32A),
 C33(H33), C37(H37), C38(H38), C42(H42), C43(H43), C44(H44), C45(H45), C48(H48),
  C49(H49), C50(H50), C51(H51)
7.b Idealised Me refined as rotating group:
 C16(H16A,H16B,H16C), C22(H22A,H22B,H22C), C46(H46A,H46B,H46C), C52(H52A,H52B,
 H52C)
;
_atom_sites_solution_hydrogens     geom
_atom_sites_solution_primary       dual
_atom_sites_solution_secondary     ?
loop_
  _atom_site_label
  _atom_site_type_symbol
  _atom_site_fract_x
  _atom_site_fract_y
  _atom_site_fract_z
  _atom_site_U_iso_or_equiv
  _atom_site_adp_type
  _atom_site_occupancy
  _atom_site_site_symmetry_order
  _atom_site_calc_flag
  _atom_site_refinement_flags_posn
  _atom_site_refinement_flags_adp
  _atom_site_refinement_flags_occupancy
  _atom_site_disorder_assembly
  _atom_site_disorder_group
 O1 O 1.1516(4) 0.26436(17) 0.20827(11) 0.0606(6) Uani 1 1 d . . . . .
 O2 O 0.9269(5) 0.3587(3) 0.16777(15) 0.0929(12) Uani 1 1 d . . . . .
 O3 O 1.1270(5) 0.3933(2) 0.22522(16) 0.0860(11) Uani 1 1 d . . . . .
 N6 N 1.0651(4) 0.3399(2) 0.20091(12) 0.0525(7) Uani 1 1 d . . . . .
 O4 O 1.3883(8) 0.5770(5) 0.2969(2) 0.101(2) Uani 0.705(9) 1 d . . P A 1
 O5 O 1.5056(9) 0.6173(4) 0.3612(2) 0.102(2) Uani 0.705(9) 1 d . . P A 1
 O6 O 1.5811(14) 0.6840(6) 0.2880(3) 0.127(3) Uani 0.705(9) 1 d . . P A 1
 N5 N 1.4828(5) 0.6323(3) 0.31108(16) 0.0731(10) Uani 1 1 d D . . . .
 O8 O 0.913(3) 0.2340(10) -0.1691(7) 0.185(6) Uiso 0.5 1 d . . P B 2
 O31 O 1.0189(15) 0.2267(6) -0.1207(4) 0.116(3) Uiso 0.5 1 d D . P C 1
 O32 O 1.167(3) 0.2047(13) -0.1933(6) 0.224(8) Uiso 0.5 1 d D . P C 1
 O33 O 1.3256(11) 0.2116(4) -0.1182(3) 0.0823(17) Uiso 0.5 1 d D . P C 1
 N36 N 1.1849(14) 0.2153(6) -0.1447(4) 0.093(2) Uiso 0.5 1 d D . P C 1
 O34 O 1.7327(6) -0.02736(18) 0.09926(14) 0.0804(9) Uani 1 1 d . . . . .
 O35 O 1.6715(4) 0.09418(17) 0.05595(11) 0.0625(7) Uani 1 1 d . . . . .
 O36 O 1.6315(6) 0.0810(3) 0.14082(13) 0.0916(11) Uani 1 1 d . . . . .
 N37 N 1.6805(4) 0.04882(19) 0.09910(11) 0.0483(6) Uani 1 1 d . . . . .
 O37 O 1.5488(19) 0.1151(9) 0.3686(6) 0.171(5) Uiso 0.5 1 d D . P D 1
 O38 O 1.227(2) 0.1090(11) 0.3879(6) 0.215(7) Uiso 0.5 1 d D . P D 1
 O39 O 1.333(3) 0.0884(13) 0.3101(6) 0.250(9) Uiso 0.5 1 d D . P D 1
 N35 N 1.3785(15) 0.1046(4) 0.3549(4) 0.090(2) Uiso 0.5 1 d D . P D 1
 O46 O 1.5840(17) -0.0504(5) 0.2252(3) 0.207(4) Uani 1 1 d . . . . .
 N1 N 0.3723(4) 0.40560(16) 0.47432(10) 0.0412(5) Uani 1 1 d . . . . .
 N2 N 0.7341(4) 0.49345(16) 0.43835(10) 0.0407(5) Uani 1 1 d . . . . .
 H2 H 0.642419 0.494291 0.465601 0.049 Uiso 1 1 calc R U . . .
 N3 N 0.7106(5) 0.2305(2) 0.26856(12) 0.0571(7) Uani 1 1 d . . . . .
 N4 N 1.2975(5) 0.7907(2) 0.38260(15) 0.0648(8) Uani 1 1 d . . . . .
 C1 C 0.2151(5) 0.36342(19) 0.49908(12) 0.0416(6) Uani 1 1 d . . . . .
 C2 C 0.1906(5) 0.2911(2) 0.47225(14) 0.0491(7) Uani 1 1 d . . . . .
 H2A H 0.094777 0.251593 0.482168 0.059 Uiso 1 1 calc R U . . .
 C3 C 0.3318(5) 0.2912(2) 0.43023(13) 0.0491(7) Uani 1 1 d . . . . .
 H3 H 0.352503 0.252385 0.404436 0.059 Uiso 1 1 calc R U . . .
 C4 C 0.4449(5) 0.36225(19) 0.43243(12) 0.0422(6) Uani 1 1 d . . . . .
 C5 C 0.6169(5) 0.37840(19) 0.39746(12) 0.0426(6) Uani 1 1 d . . . . .
 C6 C 0.7506(5) 0.43802(19) 0.40090(11) 0.0415(6) Uani 1 1 d . . . . .
 C7 C 0.9275(5) 0.4543(2) 0.36627(12) 0.0460(7) Uani 1 1 d . . . . .
 H7 H 0.979875 0.424046 0.337281 0.055 Uiso 1 1 calc R U . . .
 C8 C 1.0080(5) 0.5204(2) 0.38189(13) 0.0463(7) Uani 1 1 d . . . . .
 H8 H 1.126404 0.544542 0.365861 0.056 Uiso 1 1 calc R U . . .
 C9 C 0.8816(5) 0.54733(19) 0.42703(11) 0.0412(6) Uani 1 1 d . . . . .
 C10 C 0.9014(5) 0.61592(19) 0.45425(12) 0.0417(6) Uani 1 1 d . . . . .
 C11 C 0.6575(5) 0.3277(2) 0.35176(12) 0.0450(6) Uani 1 1 d . . . . .
 C12 C 0.8369(6) 0.2685(3) 0.34778(15) 0.0585(9) Uani 1 1 d . . . . .
 H12 H 0.942596 0.261508 0.374002 0.070 Uiso 1 1 calc R U . . .
 C13 C 0.8614(7) 0.2201(3) 0.30592(16) 0.0632(9) Uani 1 1 d . . . . .
 H13 H 0.983537 0.179740 0.303299 0.076 Uiso 1 1 calc R U . . .
 C14 C 0.5458(6) 0.2903(3) 0.26988(14) 0.0601(9) Uani 1 1 d . . . . .
 H14 H 0.446589 0.298866 0.242007 0.072 Uiso 1 1 calc R U . . .
 C15 C 0.5166(5) 0.3396(3) 0.31037(14) 0.0547(8) Uani 1 1 d . . . . .
 H15 H 0.398606 0.382445 0.310234 0.066 Uiso 1 1 calc R U . . .
 C16 C 0.7315(8) 0.1760(3) 0.22493(18) 0.0766(13) Uani 1 1 d . . . . .
 H16A H 0.853103 0.132184 0.231394 0.115 Uiso 1 1 calc R U . . .
 H16B H 0.752947 0.209807 0.190490 0.115 Uiso 1 1 calc R U . . .
 H16C H 0.602401 0.149936 0.224026 0.115 Uiso 1 1 calc R U . . .
 C17 C 1.0458(5) 0.67422(19) 0.42956(13) 0.0448(6) Uani 1 1 d . . . . .
 C18 C 1.0088(6) 0.7151(2) 0.37749(14) 0.0526(8) Uani 1 1 d . . . . .
 H18 H 0.895832 0.702955 0.357704 0.063 Uiso 1 1 calc R U . . .
 C19 C 1.1351(7) 0.7722(3) 0.35540(17) 0.0644(10) Uani 1 1 d . . . . .
 H19 H 1.108693 0.799630 0.320212 0.077 Uiso 1 1 calc R U . . .
 C20 C 1.3394(6) 0.7509(2) 0.43181(17) 0.0604(9) Uani 1 1 d . . . . .
 H20 H 1.455571 0.763011 0.450445 0.072 Uiso 1 1 calc R U . . .
 C21 C 1.2166(5) 0.6932(2) 0.45541(15) 0.0533(8) Uani 1 1 d . . . . .
 H21 H 1.249220 0.665528 0.490234 0.064 Uiso 1 1 calc R U . . .
 C22 C 1.4349(10) 0.8529(3) 0.3579(3) 0.0997(18) Uani 1 1 d . . . . .
 H22A H 1.455615 0.847971 0.319486 0.150 Uiso 1 1 calc R U . . .
 H22B H 1.572427 0.841967 0.375141 0.150 Uiso 1 1 calc R U . . .
 H22C H 1.367219 0.909619 0.362896 0.150 Uiso 1 1 calc R U . . .
 N31 N 0.8553(3) 0.40187(14) -0.01479(9) 0.0343(5) Uani 1 1 d . . . . .
 N32 N 1.2103(3) 0.41851(14) 0.05060(9) 0.0343(5) Uani 1 1 d . . . . .
 H32 H 1.113913 0.453083 0.032028 0.041 Uiso 1 1 calc R U . . .
 N33 N 1.2040(4) 0.02246(16) 0.07689(12) 0.0475(6) Uani 1 1 d . . . . .
 N34 N 1.8524(4) 0.56554(16) 0.19003(10) 0.0424(5) Uani 1 1 d . . . . .
 C31 C 0.6887(4) 0.40324(17) -0.04739(10) 0.0358(5) Uani 1 1 d . . . . .
 C32 C 0.6362(5) 0.31923(19) -0.04881(12) 0.0423(6) Uani 1 1 d . . . . .
 H32A H 0.528365 0.303845 -0.068930 0.051 Uiso 1 1 calc R U . . .
 C33 C 0.7705(5) 0.26761(18) -0.01598(12) 0.0416(6) Uani 1 1 d . . . . .
 H33 H 0.773606 0.208714 -0.007479 0.050 Uiso 1 1 calc R U . . .
 C34 C 0.9099(4) 0.31944(17) 0.00390(10) 0.0355(5) Uani 1 1 d . . . . .
 C35 C 1.0819(4) 0.28642(17) 0.03679(10) 0.0352(5) Uani 1 1 d . . . . .
 C36 C 1.2215(4) 0.33271(17) 0.05750(10) 0.0350(5) Uani 1 1 d . . . . .
 C37 C 1.4052(4) 0.30065(18) 0.08803(11) 0.0380(6) Uani 1 1 d . . . . .
 H37 H 1.456081 0.243117 0.098006 0.046 Uiso 1 1 calc R U . . .
 C38 C 1.4944(4) 0.36737(18) 0.10027(11) 0.0386(6) Uani 1 1 d . . . . .
 H38 H 1.617132 0.364450 0.120800 0.046 Uiso 1 1 calc R U . . .
 C39 C 1.3710(4) 0.44243(17) 0.07685(10) 0.0349(5) Uani 1 1 d . . . . .
 C40 C 1.4130(4) 0.52456(17) 0.07772(10) 0.0354(5) Uani 1 1 d . . . . .
 C41 C 1.1233(4) 0.19402(17) 0.05087(11) 0.0359(5) Uani 1 1 d . . . . .
 C42 C 1.1192(5) 0.15833(18) 0.10400(11) 0.0396(6) Uani 1 1 d . . . . .
 H42 H 1.088262 0.192984 0.131979 0.047 Uiso 1 1 calc R U . . .
 C43 C 1.1604(5) 0.07208(19) 0.11607(13) 0.0452(7) Uani 1 1 d . . . . .
 H43 H 1.157668 0.047744 0.152461 0.054 Uiso 1 1 calc R U . . .
 C44 C 1.2106(5) 0.0554(2) 0.02497(14) 0.0482(7) Uani 1 1 d . . . . .
 H44 H 1.242830 0.019395 -0.002214 0.058 Uiso 1 1 calc R U . . .
 C45 C 1.1711(5) 0.1407(2) 0.01102(12) 0.0432(6) Uani 1 1 d . . . . .
 H45 H 1.176353 0.163375 -0.025675 0.052 Uiso 1 1 calc R U . . .
 C46 C 1.2443(7) -0.0697(2) 0.0907(2) 0.0697(11) Uani 1 1 d . . . . .
 H46A H 1.109403 -0.092541 0.093927 0.105 Uiso 1 1 calc R U . . .
 H46B H 1.316791 -0.083082 0.124881 0.105 Uiso 1 1 calc R U . . .
 H46C H 1.333421 -0.094640 0.062408 0.105 Uiso 1 1 calc R U . . .
 C47 C 1.5743(4) 0.53562(17) 0.11625(10) 0.0356(5) Uani 1 1 d . . . . .
 C48 C 1.7529(4) 0.5731(2) 0.09993(11) 0.0411(6) Uani 1 1 d . . . . .
 H48 H 1.781234 0.588337 0.062835 0.049 Uiso 1 1 calc R U . . .
 C49 C 1.8887(5) 0.5880(2) 0.13743(12) 0.0435(6) Uani 1 1 d . . . . .
 H49 H 2.009363 0.614568 0.126086 0.052 Uiso 1 1 calc R U . . .
 C50 C 1.6877(5) 0.5257(2) 0.20662(12) 0.0448(6) Uani 1 1 d . . . . .
 H50 H 1.668361 0.507701 0.243751 0.054 Uiso 1 1 calc R U . . .
 C51 C 1.5459(5) 0.51028(19) 0.17081(11) 0.0399(6) Uani 1 1 d . . . . .
 H51 H 1.428500 0.482374 0.183246 0.048 Uiso 1 1 calc R U . . .
 C52 C 1.9981(6) 0.5849(2) 0.22961(15) 0.0560(8) Uani 1 1 d . . . . .
 H52A H 1.919236 0.621595 0.254005 0.084 Uiso 1 1 calc R U . . .
 H52B H 2.110758 0.613216 0.210746 0.084 Uiso 1 1 calc R U . . .
 H52C H 2.060628 0.532661 0.250268 0.084 Uiso 1 1 calc R U . . .
 O10 O 1.349(2) 0.6545(10) 0.2725(6) 0.107(4) Uiso 0.295(9) 1 d D U P A 2
 O12 O 1.607(3) 0.6808(12) 0.3129(9) 0.117(4) Uiso 0.295(9) 1 d D U P A 2
 O11 O 1.488(3) 0.5656(9) 0.3337(7) 0.117(4) Uiso 0.295(9) 1 d D U P A 2
 O7 O 0.606(2) 0.2628(8) -0.1816(5) 0.141(4) Uiso 0.5 1 d . . P E 1
 O9 O 1.535(4) 0.0654(14) 0.3240(9) 0.230(8) Uiso 0.5 1 d . . P F 2

loop_
  _atom_site_aniso_label
  _atom_site_aniso_U_11
  _atom_site_aniso_U_22
  _atom_site_aniso_U_33
  _atom_site_aniso_U_23
  _atom_site_aniso_U_13
  _atom_site_aniso_U_12
 O1 0.0619(15) 0.0593(15) 0.0639(15) -0.0186(12) -0.0108(12) -0.0067(12)
 O2 0.0675(18) 0.122(3) 0.088(2) -0.034(2) -0.0442(17) 0.0210(18)
 O3 0.080(2) 0.0640(17) 0.119(3) -0.0372(18) -0.0450(19) 0.0085(15)
 N6 0.0458(14) 0.0643(17) 0.0493(15) -0.0144(13) -0.0140(11) -0.0027(12)
 O4 0.063(3) 0.173(6) 0.086(4) -0.062(4) 0.014(2) -0.049(3)
 O5 0.102(4) 0.116(4) 0.080(3) -0.033(3) -0.043(3) 0.047(3)
 O6 0.110(5) 0.161(6) 0.109(5) -0.010(5) 0.041(5) -0.032(4)
 N5 0.0420(15) 0.115(3) 0.0687(19) -0.0406(19) 0.0007(13) -0.0081(16)
 O34 0.096(2) 0.0488(15) 0.091(2) 0.0091(14) 0.0041(18) -0.0066(14)
 O35 0.0651(16) 0.0559(14) 0.0653(16) 0.0011(12) -0.0051(12) -0.0108(12)
 O36 0.081(2) 0.138(3) 0.0658(18) -0.052(2) 0.0007(15) -0.015(2)
 N37 0.0364(12) 0.0596(16) 0.0519(15) -0.0151(12) -0.0005(10) -0.0100(11)
 O46 0.305(10) 0.163(6) 0.123(5) 0.036(4) 0.063(6) 0.003(6)
 N1 0.0390(12) 0.0463(13) 0.0378(12) -0.0086(10) -0.0073(9) 0.0011(10)
 N2 0.0406(12) 0.0453(13) 0.0357(11) -0.0080(10) -0.0036(9) -0.0007(10)
 N3 0.0585(17) 0.0700(19) 0.0477(15) -0.0244(14) -0.0016(12) -0.0100(14)
 N4 0.0573(17) 0.0532(17) 0.078(2) 0.0053(15) 0.0066(15) -0.0014(14)
 C1 0.0395(14) 0.0443(15) 0.0400(14) -0.0065(11) -0.0087(11) 0.0018(11)
 C2 0.0497(17) 0.0489(17) 0.0504(17) -0.0124(13) -0.0068(13) -0.0058(13)
 C3 0.0510(17) 0.0499(17) 0.0482(16) -0.0156(13) -0.0050(13) -0.0033(13)
 C4 0.0392(14) 0.0460(15) 0.0416(14) -0.0107(12) -0.0100(11) 0.0017(11)
 C5 0.0421(14) 0.0470(15) 0.0379(14) -0.0092(11) -0.0082(11) 0.0028(12)
 C6 0.0430(14) 0.0434(14) 0.0360(13) -0.0066(11) -0.0069(11) 0.0042(11)
 C7 0.0462(15) 0.0507(16) 0.0397(14) -0.0087(12) -0.0027(12) 0.0022(13)
 C8 0.0439(15) 0.0499(16) 0.0437(15) -0.0068(12) -0.0003(12) -0.0007(12)
 C9 0.0408(14) 0.0450(15) 0.0363(13) -0.0062(11) -0.0058(11) 0.0027(11)
 C10 0.0382(14) 0.0447(15) 0.0408(14) -0.0048(11) -0.0086(11) 0.0010(11)
 C11 0.0466(15) 0.0500(16) 0.0386(14) -0.0104(12) -0.0056(12) -0.0017(13)
 C12 0.0567(19) 0.068(2) 0.0501(18) -0.0194(16) -0.0150(15) 0.0107(16)
 C13 0.065(2) 0.068(2) 0.055(2) -0.0226(17) -0.0051(16) 0.0095(18)
 C14 0.0449(17) 0.092(3) 0.0471(17) -0.0243(18) -0.0091(13) -0.0055(17)
 C15 0.0433(16) 0.073(2) 0.0469(17) -0.0163(15) -0.0091(13) 0.0046(15)
 C16 0.087(3) 0.092(3) 0.062(2) -0.044(2) 0.009(2) -0.024(2)
 C17 0.0433(15) 0.0427(15) 0.0454(15) -0.0043(12) -0.0049(12) 0.0044(12)
 C18 0.0553(18) 0.0539(18) 0.0449(16) -0.0021(14) -0.0049(13) 0.0030(14)
 C19 0.069(2) 0.059(2) 0.057(2) 0.0093(17) 0.0000(17) 0.0042(18)
 C20 0.0508(18) 0.0545(19) 0.073(2) -0.0008(17) -0.0073(16) -0.0027(15)
 C21 0.0479(17) 0.0537(18) 0.0565(19) -0.0005(15) -0.0108(14) -0.0028(14)
 C22 0.093(4) 0.072(3) 0.128(5) 0.020(3) 0.017(3) -0.020(3)
 N31 0.0350(11) 0.0384(11) 0.0305(10) -0.0031(8) -0.0062(8) -0.0077(9)
 N32 0.0343(11) 0.0362(11) 0.0331(10) -0.0036(8) -0.0075(8) -0.0057(8)
 N33 0.0405(13) 0.0360(12) 0.0678(17) -0.0108(11) -0.0097(11) -0.0046(10)
 N34 0.0427(12) 0.0452(13) 0.0414(12) -0.0119(10) -0.0133(10) -0.0030(10)
 C31 0.0356(13) 0.0398(13) 0.0338(12) -0.0033(10) -0.0061(10) -0.0105(10)
 C32 0.0441(15) 0.0426(14) 0.0429(14) -0.0026(11) -0.0127(11) -0.0139(12)
 C33 0.0440(14) 0.0392(14) 0.0440(15) -0.0023(11) -0.0124(11) -0.0124(11)
 C34 0.0368(13) 0.0386(13) 0.0322(12) -0.0028(10) -0.0038(10) -0.0094(10)
 C35 0.0358(12) 0.0398(13) 0.0309(12) -0.0051(10) -0.0028(9) -0.0070(10)
 C36 0.0346(12) 0.0390(13) 0.0318(12) -0.0041(10) -0.0048(9) -0.0057(10)
 C37 0.0375(13) 0.0380(13) 0.0393(13) -0.0061(10) -0.0092(10) -0.0038(10)
 C38 0.0370(13) 0.0412(14) 0.0383(13) -0.0054(11) -0.0096(10) -0.0045(11)
 C39 0.0336(12) 0.0401(13) 0.0319(12) -0.0047(10) -0.0052(9) -0.0063(10)
 C40 0.0337(12) 0.0425(14) 0.0314(12) -0.0042(10) -0.0045(9) -0.0087(10)
 C41 0.0325(12) 0.0407(13) 0.0364(13) -0.0093(10) -0.0039(9) -0.0063(10)
 C42 0.0422(14) 0.0402(14) 0.0374(13) -0.0057(11) -0.0052(11) -0.0070(11)
 C43 0.0448(15) 0.0433(15) 0.0477(16) 0.0014(12) -0.0109(12) -0.0100(12)
 C44 0.0420(15) 0.0473(16) 0.0590(18) -0.0193(14) -0.0019(13) -0.0070(12)
 C45 0.0410(14) 0.0491(16) 0.0425(15) -0.0151(12) -0.0027(11) -0.0081(12)
 C46 0.066(2) 0.0358(16) 0.108(3) -0.0081(18) -0.019(2) -0.0046(15)
 C47 0.0361(12) 0.0392(13) 0.0325(12) -0.0069(10) -0.0062(10) -0.0047(10)
 C48 0.0370(13) 0.0529(16) 0.0348(13) -0.0080(11) -0.0023(10) -0.0081(12)
 C49 0.0355(13) 0.0526(16) 0.0452(15) -0.0117(12) -0.0056(11) -0.0089(12)
 C50 0.0506(16) 0.0509(16) 0.0342(13) -0.0063(12) -0.0081(12) -0.0074(13)
 C51 0.0414(14) 0.0453(15) 0.0341(13) -0.0050(11) -0.0029(10) -0.0091(11)
 C52 0.0565(19) 0.065(2) 0.0518(18) -0.0195(15) -0.0229(15) -0.0081(16)

_geom_special_details
;
 All esds (except the esd in the dihedral angle between two l.s. planes)
 are estimated using the full covariance matrix.  The cell esds are taken
 into account individually in the estimation of esds in distances, angles
 and torsion angles; correlations between esds in cell parameters are only
 used when they are defined by crystal symmetry.  An approximate (isotropic)
 treatment of cell esds is used for estimating esds involving l.s. planes.
;
loop_
  _geom_bond_atom_site_label_1
  _geom_bond_atom_site_label_2
  _geom_bond_distance
  _geom_bond_site_symmetry_2
  _geom_bond_publ_flag
 O1 N6 1.265(4) . ?
 O2 N6 1.221(4) . ?
 O3 N6 1.237(4) . ?
 O4 N5 1.243(6) . ?
 O5 N5 1.263(6) . ?
 O6 N5 1.195(8) . ?
 N5 O10 1.305(12) . ?
 N5 O12 1.199(15) . ?
 N5 O11 1.154(13) . ?
 O31 N36 1.197(8) . ?
 O32 N36 1.266(9) . ?
 O33 N36 1.133(8) . ?
 O34 N37 1.233(4) . ?
 O35 N37 1.231(4) . ?
 O36 N37 1.236(4) . ?
 O37 N35 1.195(9) . ?
 O38 N35 1.245(9) . ?
 O39 N35 1.245(9) . ?
 N1 C1 1.376(4) . ?
 N1 C4 1.365(4) . ?
 N2 H2 0.8800 . ?
 N2 C6 1.370(4) . ?
 N2 C9 1.370(4) . ?
 N3 C13 1.354(5) . ?
 N3 C14 1.329(5) . ?
 N3 C16 1.480(4) . ?
 N4 C19 1.354(6) . ?
 N4 C20 1.341(5) . ?
 N4 C22 1.488(6) . ?
 C1 C2 1.453(4) . ?
 C1 C10 1.409(4) 2_666 ?
 C2 H2A 0.9500 . ?
 C2 C3 1.356(5) . ?
 C3 H3 0.9500 . ?
 C3 C4 1.451(5) . ?
 C4 C5 1.407(4) . ?
 C5 C6 1.389(4) . ?
 C5 C11 1.486(4) . ?
 C6 C7 1.427(4) . ?
 C7 H7 0.9500 . ?
 C7 C8 1.359(5) . ?
 C8 H8 0.9500 . ?
 C8 C9 1.438(4) . ?
 C9 C10 1.399(4) . ?
 C10 C17 1.475(4) . ?
 C11 C12 1.394(5) . ?
 C11 C15 1.384(4) . ?
 C12 H12 0.9500 . ?
 C12 C13 1.378(5) . ?
 C13 H13 0.9500 . ?
 C14 H14 0.9500 . ?
 C14 C15 1.360(5) . ?
 C15 H15 0.9500 . ?
 C16 H16A 0.9800 . ?
 C16 H16B 0.9800 . ?
 C16 H16C 0.9800 . ?
 C17 C18 1.406(4) . ?
 C17 C21 1.383(5) . ?
 C18 H18 0.9500 . ?
 C18 C19 1.363(6) . ?
 C19 H19 0.9500 . ?
 C20 H20 0.9500 . ?
 C20 C21 1.367(5) . ?
 C21 H21 0.9500 . ?
 C22 H22A 0.9800 . ?
 C22 H22B 0.9800 . ?
 C22 H22C 0.9800 . ?
 N31 C31 1.368(3) . ?
 N31 C34 1.362(3) . ?
 N32 H32 0.8800 . ?
 N32 C36 1.372(3) . ?
 N32 C39 1.369(3) . ?
 N33 C43 1.342(4) . ?
 N33 C44 1.348(5) . ?
 N33 C46 1.481(4) . ?
 N34 C49 1.345(4) . ?
 N34 C50 1.334(4) . ?
 N34 C52 1.482(4) . ?
 C31 C32 1.453(4) . ?
 C31 C40 1.408(4) 2_765 ?
 C32 H32A 0.9500 . ?
 C32 C33 1.344(4) . ?
 C33 H33 0.9500 . ?
 C33 C34 1.450(4) . ?
 C34 C35 1.408(4) . ?
 C35 C36 1.398(4) . ?
 C35 C41 1.485(4) . ?
 C36 C37 1.430(4) . ?
 C37 H37 0.9500 . ?
 C37 C38 1.364(4) . ?
 C38 H38 0.9500 . ?
 C38 C39 1.429(4) . ?
 C39 C40 1.398(4) . ?
 C40 C47 1.488(3) . ?
 C41 C42 1.388(4) . ?
 C41 C45 1.399(4) . ?
 C42 H42 0.9500 . ?
 C42 C43 1.384(4) . ?
 C43 H43 0.9500 . ?
 C44 H44 0.9500 . ?
 C44 C45 1.373(5) . ?
 C45 H45 0.9500 . ?
 C46 H46A 0.9800 . ?
 C46 H46B 0.9800 . ?
 C46 H46C 0.9800 . ?
 C47 C48 1.388(4) . ?
 C47 C51 1.392(4) . ?
 C48 H48 0.9500 . ?
 C48 C49 1.374(4) . ?
 C49 H49 0.9500 . ?
 C50 H50 0.9500 . ?
 C50 C51 1.373(4) . ?
 C51 H51 0.9500 . ?
 C52 H52A 0.9800 . ?
 C52 H52B 0.9800 . ?
 C52 H52C 0.9800 . ?

loop_
  _geom_angle_atom_site_label_1
  _geom_angle_atom_site_label_2
  _geom_angle_atom_site_label_3
  _geom_angle
  _geom_angle_site_symmetry_1
  _geom_angle_site_symmetry_3
  _geom_angle_publ_flag
 O2 N6 O1 118.3(3) . . ?
 O2 N6 O3 121.5(4) . . ?
 O3 N6 O1 120.1(3) . . ?
 O4 N5 O5 107.9(6) . . ?
 O6 N5 O4 134.5(6) . . ?
 O6 N5 O5 116.1(6) . . ?
 O12 N5 O10 113.5(10) . . ?
 O11 N5 O10 117.8(10) . . ?
 O11 N5 O12 127.7(11) . . ?
 O31 N36 O32 113.5(13) . . ?
 O33 N36 O31 112.8(10) . . ?
 O33 N36 O32 133.5(14) . . ?
 O34 N37 O36 122.1(4) . . ?
 O35 N37 O34 119.1(3) . . ?
 O35 N37 O36 118.8(3) . . ?
 O37 N35 O38 119.1(10) . . ?
 O37 N35 O39 126.8(11) . . ?
 O39 N35 O38 114.1(10) . . ?
 C4 N1 C1 105.0(2) . . ?
 C6 N2 H2 125.1 . . ?
 C9 N2 H2 125.1 . . ?
 C9 N2 C6 109.8(2) . . ?
 C13 N3 C16 119.8(3) . . ?
 C14 N3 C13 120.7(3) . . ?
 C14 N3 C16 119.4(3) . . ?
 C19 N4 C22 120.8(4) . . ?
 C20 N4 C19 119.9(3) . . ?
 C20 N4 C22 119.3(4) . . ?
 N1 C1 C2 110.9(3) . . ?
 N1 C1 C10 125.3(3) . 2_666 ?
 C10 C1 C2 123.7(3) 2_666 . ?
 C1 C2 H2A 126.9 . . ?
 C3 C2 C1 106.3(3) . . ?
 C3 C2 H2A 126.9 . . ?
 C2 C3 H3 126.8 . . ?
 C2 C3 C4 106.4(3) . . ?
 C4 C3 H3 126.8 . . ?
 N1 C4 C3 111.3(3) . . ?
 N1 C4 C5 126.0(3) . . ?
 C5 C4 C3 122.6(3) . . ?
 C4 C5 C11 116.8(3) . . ?
 C6 C5 C4 126.5(3) . . ?
 C6 C5 C11 116.7(3) . . ?
 N2 C6 C5 125.7(3) . . ?
 N2 C6 C7 107.1(3) . . ?
 C5 C6 C7 127.2(3) . . ?
 C6 C7 H7 125.9 . . ?
 C8 C7 C6 108.3(3) . . ?
 C8 C7 H7 125.9 . . ?
 C7 C8 H8 126.2 . . ?
 C7 C8 C9 107.6(3) . . ?
 C9 C8 H8 126.2 . . ?
 N2 C9 C8 107.0(3) . . ?
 N2 C9 C10 125.9(3) . . ?
 C10 C9 C8 127.1(3) . . ?
 C1 C10 C17 117.8(3) 2_666 . ?
 C9 C10 C1 125.4(3) . 2_666 ?
 C9 C10 C17 116.7(3) . . ?
 C12 C11 C5 122.7(3) . . ?
 C15 C11 C5 120.0(3) . . ?
 C15 C11 C12 117.4(3) . . ?
 C11 C12 H12 119.9 . . ?
 C13 C12 C11 120.2(3) . . ?
 C13 C12 H12 119.9 . . ?
 N3 C13 C12 119.7(3) . . ?
 N3 C13 H13 120.2 . . ?
 C12 C13 H13 120.2 . . ?
 N3 C14 H14 119.4 . . ?
 N3 C14 C15 121.3(3) . . ?
 C15 C14 H14 119.4 . . ?
 C11 C15 H15 119.8 . . ?
 C14 C15 C11 120.5(3) . . ?
 C14 C15 H15 119.8 . . ?
 N3 C16 H16A 109.5 . . ?
 N3 C16 H16B 109.5 . . ?
 N3 C16 H16C 109.5 . . ?
 H16A C16 H16B 109.5 . . ?
 H16A C16 H16C 109.5 . . ?
 H16B C16 H16C 109.5 . . ?
 C18 C17 C10 119.6(3) . . ?
 C21 C17 C10 123.5(3) . . ?
 C21 C17 C18 116.9(3) . . ?
 C17 C18 H18 120.0 . . ?
 C19 C18 C17 119.9(4) . . ?
 C19 C18 H18 120.0 . . ?
 N4 C19 C18 121.3(3) . . ?
 N4 C19 H19 119.3 . . ?
 C18 C19 H19 119.3 . . ?
 N4 C20 H20 119.7 . . ?
 N4 C20 C21 120.6(4) . . ?
 C21 C20 H20 119.7 . . ?
 C17 C21 H21 119.4 . . ?
 C20 C21 C17 121.3(3) . . ?
 C20 C21 H21 119.4 . . ?
 N4 C22 H22A 109.5 . . ?
 N4 C22 H22B 109.5 . . ?
 N4 C22 H22C 109.5 . . ?
 H22A C22 H22B 109.5 . . ?
 H22A C22 H22C 109.5 . . ?
 H22B C22 H22C 109.5 . . ?
 C34 N31 C31 105.0(2) . . ?
 C36 N32 H32 125.0 . . ?
 C39 N32 H32 125.0 . . ?
 C39 N32 C36 110.0(2) . . ?
 C43 N33 C44 120.8(3) . . ?
 C43 N33 C46 119.7(3) . . ?
 C44 N33 C46 119.4(3) . . ?
 C49 N34 C52 119.4(3) . . ?
 C50 N34 C49 120.5(2) . . ?
 C50 N34 C52 120.1(3) . . ?
 N31 C31 C32 111.0(2) . . ?
 N31 C31 C40 125.0(2) . 2_765 ?
 C40 C31 C32 124.0(2) 2_765 . ?
 C31 C32 H32A 126.8 . . ?
 C33 C32 C31 106.3(2) . . ?
 C33 C32 H32A 126.8 . . ?
 C32 C33 H33 126.7 . . ?
 C32 C33 C34 106.5(2) . . ?
 C34 C33 H33 126.7 . . ?
 N31 C34 C33 111.1(2) . . ?
 N31 C34 C35 125.8(2) . . ?
 C35 C34 C33 123.1(3) . . ?
 C34 C35 C41 118.1(2) . . ?
 C36 C35 C34 126.0(3) . . ?
 C36 C35 C41 115.9(2) . . ?
 N32 C36 C35 125.8(2) . . ?
 N32 C36 C37 107.0(2) . . ?
 C35 C36 C37 127.2(3) . . ?
 C36 C37 H37 126.1 . . ?
 C38 C37 C36 107.8(2) . . ?
 C38 C37 H37 126.1 . . ?
 C37 C38 H38 125.9 . . ?
 C37 C38 C39 108.1(2) . . ?
 C39 C38 H38 125.9 . . ?
 N32 C39 C38 107.0(2) . . ?
 N32 C39 C40 126.3(2) . . ?
 C40 C39 C38 126.7(2) . . ?
 C31 C40 C47 118.0(2) 2_765 . ?
 C39 C40 C31 126.0(2) . 2_765 ?
 C39 C40 C47 115.9(2) . . ?
 C42 C41 C35 120.9(2) . . ?
 C42 C41 C45 118.2(3) . . ?
 C45 C41 C35 120.9(2) . . ?
 C41 C42 H42 120.1 . . ?
 C43 C42 C41 119.8(3) . . ?
 C43 C42 H42 120.1 . . ?
 N33 C43 C42 120.7(3) . . ?
 N33 C43 H43 119.7 . . ?
 C42 C43 H43 119.7 . . ?
 N33 C44 H44 119.7 . . ?
 N33 C44 C45 120.6(3) . . ?
 C45 C44 H44 119.7 . . ?
 C41 C45 H45 120.0 . . ?
 C44 C45 C41 119.9(3) . . ?
 C44 C45 H45 120.0 . . ?
 N33 C46 H46A 109.5 . . ?
 N33 C46 H46B 109.5 . . ?
 N33 C46 H46C 109.5 . . ?
 H46A C46 H46B 109.5 . . ?
 H46A C46 H46C 109.5 . . ?
 H46B C46 H46C 109.5 . . ?
 C48 C47 C40 122.1(2) . . ?
 C48 C47 C51 117.8(2) . . ?
 C51 C47 C40 120.1(2) . . ?
 C47 C48 H48 120.0 . . ?
 C49 C48 C47 120.0(3) . . ?
 C49 C48 H48 120.0 . . ?
 N34 C49 C48 120.7(3) . . ?
 N34 C49 H49 119.7 . . ?
 C48 C49 H49 119.7 . . ?
 N34 C50 H50 119.5 . . ?
 N34 C50 C51 121.0(3) . . ?
 C51 C50 H50 119.5 . . ?
 C47 C51 H51 120.0 . . ?
 C50 C51 C47 119.9(3) . . ?
 C50 C51 H51 120.0 . . ?
 N34 C52 H52A 109.5 . . ?
 N34 C52 H52B 109.5 . . ?
 N34 C52 H52C 109.5 . . ?
 H52A C52 H52B 109.5 . . ?
 H52A C52 H52C 109.5 . . ?
 H52B C52 H52C 109.5 . . ?

loop_
  _geom_torsion_atom_site_label_1
  _geom_torsion_atom_site_label_2
  _geom_torsion_atom_site_label_3
  _geom_torsion_atom_site_label_4
  _geom_torsion
  _geom_torsion_site_symmetry_1
  _geom_torsion_site_symmetry_2
  _geom_torsion_site_symmetry_3
  _geom_torsion_site_symmetry_4
  _geom_torsion_publ_flag
 N1 C1 C2 C3 -1.3(4) . . . . ?
 N1 C4 C5 C6 3.7(5) . . . . ?
 N1 C4 C5 C11 -175.1(3) . . . . ?
 N2 C6 C7 C8 -2.4(3) . . . . ?
 N2 C9 C10 C1 6.0(5) . . . 2_666 ?
 N2 C9 C10 C17 -169.5(3) . . . . ?
 N3 C14 C15 C11 -0.8(6) . . . . ?
 N4 C20 C21 C17 -0.3(6) . . . . ?
 C1 N1 C4 C3 0.2(3) . . . . ?
 C1 N1 C4 C5 -175.3(3) . . . . ?
 C1 C2 C3 C4 1.4(3) . . . . ?
 C1 C10 C17 C18 -116.8(3) 2_666 . . . ?
 C1 C10 C17 C21 61.7(4) 2_666 . . . ?
 C2 C3 C4 N1 -1.0(4) . . . . ?
 C2 C3 C4 C5 174.7(3) . . . . ?
 C3 C4 C5 C6 -171.3(3) . . . . ?
 C3 C4 C5 C11 9.8(4) . . . . ?
 C4 N1 C1 C2 0.7(3) . . . . ?
 C4 N1 C1 C10 177.8(3) . . . 2_666 ?
 C4 C5 C6 N2 -2.0(5) . . . . ?
 C4 C5 C6 C7 179.0(3) . . . . ?
 C4 C5 C11 C12 -112.3(4) . . . . ?
 C4 C5 C11 C15 69.1(4) . . . . ?
 C5 C6 C7 C8 176.8(3) . . . . ?
 C5 C11 C12 C13 176.7(4) . . . . ?
 C5 C11 C15 C14 -176.3(4) . . . . ?
 C6 N2 C9 C8 -4.1(3) . . . . ?
 C6 N2 C9 C10 175.1(3) . . . . ?
 C6 C5 C11 C12 68.7(4) . . . . ?
 C6 C5 C11 C15 -109.9(4) . . . . ?
 C6 C7 C8 C9 -0.1(3) . . . . ?
 C7 C8 C9 N2 2.6(3) . . . . ?
 C7 C8 C9 C10 -176.7(3) . . . . ?
 C8 C9 C10 C1 -174.9(3) . . . 2_666 ?
 C8 C9 C10 C17 9.6(4) . . . . ?
 C9 N2 C6 C5 -175.1(3) . . . . ?
 C9 N2 C6 C7 4.1(3) . . . . ?
 C9 C10 C17 C18 59.0(4) . . . . ?
 C9 C10 C17 C21 -122.5(3) . . . . ?
 C10 C1 C2 C3 -178.5(3) 2_666 . . . ?
 C10 C17 C18 C19 176.7(3) . . . . ?
 C10 C17 C21 C20 -176.6(3) . . . . ?
 C11 C5 C6 N2 176.9(3) . . . . ?
 C11 C5 C6 C7 -2.1(4) . . . . ?
 C11 C12 C13 N3 0.2(7) . . . . ?
 C12 C11 C15 C14 5.1(6) . . . . ?
 C13 N3 C14 C15 -4.0(6) . . . . ?
 C14 N3 C13 C12 4.3(6) . . . . ?
 C15 C11 C12 C13 -4.7(6) . . . . ?
 C16 N3 C13 C12 -177.2(4) . . . . ?
 C16 N3 C14 C15 177.5(4) . . . . ?
 C17 C18 C19 N4 0.1(6) . . . . ?
 C18 C17 C21 C20 1.9(5) . . . . ?
 C19 N4 C20 C21 -1.5(6) . . . . ?
 C20 N4 C19 C18 1.6(6) . . . . ?
 C21 C17 C18 C19 -1.8(5) . . . . ?
 C22 N4 C19 C18 179.7(4) . . . . ?
 C22 N4 C20 C21 -179.7(4) . . . . ?
 N31 C31 C32 C33 1.1(3) . . . . ?
 N31 C34 C35 C36 2.5(5) . . . . ?
 N31 C34 C35 C41 -176.9(2) . . . . ?
 N32 C36 C37 C38 2.2(3) . . . . ?
 N32 C39 C40 C31 -6.9(5) . . . 2_765 ?
 N32 C39 C40 C47 170.3(2) . . . . ?
 N33 C44 C45 C41 -0.1(5) . . . . ?
 N34 C50 C51 C47 0.7(5) . . . . ?
 C31 N31 C34 C33 -1.8(3) . . . . ?
 C31 N31 C34 C35 176.3(3) . . . . ?
 C31 C32 C33 C34 -2.1(3) . . . . ?
 C31 C40 C47 C48 -58.7(4) 2_765 . . . ?
 C31 C40 C47 C51 119.4(3) 2_765 . . . ?
 C32 C33 C34 N31 2.5(3) . . . . ?
 C32 C33 C34 C35 -175.6(3) . . . . ?
 C33 C34 C35 C36 -179.7(3) . . . . ?
 C33 C34 C35 C41 1.0(4) . . . . ?
 C34 N31 C31 C32 0.5(3) . . . . ?
 C34 N31 C31 C40 -176.7(3) . . . 2_765 ?
 C34 C35 C36 N32 2.2(4) . . . . ?
 C34 C35 C36 C37 -175.6(3) . . . . ?
 C34 C35 C41 C42 -120.1(3) . . . . ?
 C34 C35 C41 C45 61.0(4) . . . . ?
 C35 C36 C37 C38 -179.7(3) . . . . ?
 C35 C41 C42 C43 -179.4(3) . . . . ?
 C35 C41 C45 C44 179.5(3) . . . . ?
 C36 N32 C39 C38 1.8(3) . . . . ?
 C36 N32 C39 C40 178.3(3) . . . . ?
 C36 C35 C41 C42 60.5(3) . . . . ?
 C36 C35 C41 C45 -118.4(3) . . . . ?
 C36 C37 C38 C39 -1.1(3) . . . . ?
 C37 C38 C39 N32 -0.4(3) . . . . ?
 C37 C38 C39 C40 -176.9(3) . . . . ?
 C38 C39 C40 C31 168.9(3) . . . 2_765 ?
 C38 C39 C40 C47 -13.9(4) . . . . ?
 C39 N32 C36 C35 179.4(3) . . . . ?
 C39 N32 C36 C37 -2.5(3) . . . . ?
 C39 C40 C47 C48 123.8(3) . . . . ?
 C39 C40 C47 C51 -58.1(4) . . . . ?
 C40 C31 C32 C33 178.3(3) 2_765 . . . ?
 C40 C47 C48 C49 174.8(3) . . . . ?
 C40 C47 C51 C50 -175.7(3) . . . . ?
 C41 C35 C36 N32 -178.5(2) . . . . ?
 C41 C35 C36 C37 3.8(4) . . . . ?
 C41 C42 C43 N33 -0.1(4) . . . . ?
 C42 C41 C45 C44 0.6(4) . . . . ?
 C43 N33 C44 C45 -0.5(5) . . . . ?
 C44 N33 C43 C42 0.6(4) . . . . ?
 C45 C41 C42 C43 -0.5(4) . . . . ?
 C46 N33 C43 C42 -179.1(3) . . . . ?
 C46 N33 C44 C45 179.2(3) . . . . ?
 C47 C48 C49 N34 1.1(5) . . . . ?
 C48 C47 C51 C50 2.6(4) . . . . ?
 C49 N34 C50 C51 -3.2(5) . . . . ?
 C50 N34 C49 C48 2.3(5) . . . . ?
 C51 C47 C48 C49 -3.4(4) . . . . ?
 C52 N34 C49 C48 -178.1(3) . . . . ?
 C52 N34 C50 C51 177.2(3) . . . . ?

# start Validation Reply Form
_vrf_PLAT097_ras241021_temepypor_c6_1_3_meoh_hp_cut_sq
;
PROBLEM: Large Reported Max.  (Positive) Residual Density       1.14 eA-3  
RESPONSE: No improved model with a lower residual density could be found.
;
_vrf_PLAT306_ras241021_temepypor_c6_1_3_meoh_hp_cut_sq
;
PROBLEM: Isolated Oxygen Atom (H-atoms Missing ?) .......        O46 Check 
RESPONSE: The hydrogen atoms of the water molecule could neither be found
nor calculated.
;
# end Validation Reply Form

_shelx_res_file
;
TITL ras241021_temepypor_c6_1.3_meoh_hp_auto_a.res in P-1
    ras241021_temepypor_c6_1.3_meoh_hp_cut_sq.res
    created by SHELXL-2019/3 at 16:20:23 on 20-Nov-2024
REM Old TITL RaS241021_TeMePyPor_C6_1 in P-1
REM SHELXT solution in P-1: R1 0.244, Rweak 0.026, Alpha 0.098
REM <I/s> 0.000 for 0 systematic absences, Orientation as input
REM Formula found by SHELXT: C43 N17 O10
CELL 1.54184 6.381904 16.213463 25.119321 82.8804 87.3709 81.8943
ZERR 2 0.000089 0.000222 0.000342 0.0011 0.0011 0.0011
LATT 1
SFAC C H N O
UNIT 88 76 24 29
DFIX 1.25 0.01 O39 N35 O38 N35 O37 N35
DFIX 1.25 0.01 O32 N36 O31 N36 O33 N36
DFIX 1.25 O10 N5 O12 N5 O11 N5
FLAT 0.01 O37 O38 O39 N35
SADI O11 O10 O10 O12 O11 O12
SADI O37 O38 O38 O39 O37 O39
RIGU 0.002 0.004 O4 > N5
SIMU 0.002 0.004 5 O10 O11 O12

L.S. 5 0 63
PLAN  16
TEMP -113
CONF
BOND
MORE -1
BOND $H
ABIN
fmap 2
acta
OMIT 0 2 2
OMIT 1 3 5
REM <olex2.extras>
REM <HklSrc "%.\\RaS241021_TeMePyPor_C6_1.3_MeOH_HP_cut_sq.hkl">
REM </olex2.extras>

WGHT    0.206400    2.540000
FVAR       3.37242   0.70532
O1    4    1.151609    0.264362    0.208271    11.00000    0.06194    0.05931 =
         0.06392   -0.01857   -0.01082   -0.00672
O2    4    0.926917    0.358682    0.167769    11.00000    0.06752    0.12233 =
         0.08841   -0.03436   -0.04419    0.02095
O3    4    1.127008    0.393321    0.225220    11.00000    0.08027    0.06405 =
         0.11903   -0.03718   -0.04499    0.00854
N6    3    1.065076    0.339881    0.200907    11.00000    0.04576    0.06429 =
         0.04925   -0.01438   -0.01396   -0.00267
PART 1
O4    4    1.388283    0.577033    0.296903    21.00000    0.06347    0.17328 =
         0.08587   -0.06173    0.01418   -0.04876
O5    4    1.505626    0.617316    0.361196    21.00000    0.10249    0.11641 =
         0.07954   -0.03275   -0.04311    0.04685
O6    4    1.581139    0.684038    0.288033    21.00000    0.11049    0.16129 =
         0.10880   -0.00968    0.04125   -0.03209
PART 0
N5    3    1.482841    0.632307    0.311080    11.00000    0.04197    0.11522 =
         0.06870   -0.04061    0.00074   -0.00813

PART 2
O8    4    0.912544    0.233996   -0.169146    10.50000    0.18494
PART 1
O31   4    1.018885    0.226730   -0.120736    10.50000    0.11640
O32   4    1.166602    0.204694   -0.193297    10.50000    0.22447
O33   4    1.325583    0.211621   -0.118155    10.50000    0.08227
N36   3    1.184920    0.215328   -0.144717    10.50000    0.09295

PART 0
O34   4    1.732662   -0.027355    0.099258    11.00000    0.09569    0.04883 =
         0.09059    0.00910    0.00406   -0.00659
O35   4    1.671505    0.094180    0.055954    11.00000    0.06509    0.05594 =
         0.06528    0.00108   -0.00513   -0.01077
O36   4    1.631543    0.080956    0.140822    11.00000    0.08103    0.13783 =
         0.06583   -0.05223    0.00068   -0.01468
N37   3    1.680505    0.048824    0.099097    11.00000    0.03642    0.05959 =
         0.05195   -0.01509   -0.00053   -0.00998

PART 1
O37   4    1.548816    0.115074    0.368570    10.50000    0.17086
O38   4    1.226745    0.108964    0.387860    10.50000    0.21470
O39   4    1.332648    0.088401    0.310070    10.50000    0.25020
N35   3    1.378488    0.104598    0.354920    10.50000    0.08958
PART 0
O46   4    1.583989   -0.050382    0.225170    11.00000    0.30516    0.16288 =
         0.12319    0.03606    0.06291    0.00343

N1    3    0.372320    0.405596    0.474317    11.00000    0.03895    0.04631 =
         0.03784   -0.00859   -0.00727    0.00110
N2    3    0.734096    0.493446    0.438350    11.00000    0.04064    0.04529 =
         0.03569   -0.00797   -0.00364   -0.00072
AFIX  43
H2    2    0.642419    0.494291    0.465601    11.00000   -1.20000
AFIX   0
N3    3    0.710596    0.230451    0.268558    11.00000    0.05847    0.07005 =
         0.04768   -0.02435   -0.00161   -0.01002
N4    3    1.297543    0.790676    0.382604    11.00000    0.05725    0.05318 =
         0.07818    0.00533    0.00662   -0.00136
C1    1    0.215081    0.363419    0.499080    11.00000    0.03948    0.04430 =
         0.03997   -0.00646   -0.00873    0.00182
C2    1    0.190577    0.291074    0.472248    11.00000    0.04970    0.04893 =
         0.05043   -0.01239   -0.00679   -0.00579
AFIX  43
H2A   2    0.094777    0.251593    0.482168    11.00000   -1.20000
AFIX   0
C3    1    0.331750    0.291177    0.430227    11.00000    0.05098    0.04993 =
         0.04818   -0.01560   -0.00501   -0.00334
AFIX  43
H3    2    0.352503    0.252385    0.404436    11.00000   -1.20000
AFIX   0
C4    1    0.444898    0.362253    0.432431    11.00000    0.03915    0.04596 =
         0.04156   -0.01071   -0.01002    0.00165
C5    1    0.616919    0.378399    0.397463    11.00000    0.04215    0.04701 =
         0.03788   -0.00921   -0.00822    0.00281
C6    1    0.750649    0.438018    0.400895    11.00000    0.04300    0.04344 =
         0.03601   -0.00659   -0.00685    0.00423
C7    1    0.927453    0.454281    0.366273    11.00000    0.04617    0.05071 =
         0.03967   -0.00873   -0.00271    0.00224
AFIX  43
H7    2    0.979875    0.424046    0.337281    11.00000   -1.20000
AFIX   0
C8    1    1.007975    0.520430    0.381885    11.00000    0.04391    0.04993 =
         0.04374   -0.00675   -0.00034   -0.00066
AFIX  43
H8    2    1.126404    0.544542    0.365861    11.00000   -1.20000
AFIX   0
C9    1    0.881570    0.547334    0.427032    11.00000    0.04079    0.04497 =
         0.03628   -0.00619   -0.00579    0.00267
C10   1    0.901398    0.615918    0.454248    11.00000    0.03818    0.04473 =
         0.04077   -0.00481   -0.00859    0.00104
C11   1    0.657518    0.327658    0.351760    11.00000    0.04660    0.05003 =
         0.03855   -0.01038   -0.00563   -0.00165
C12   1    0.836907    0.268497    0.347775    11.00000    0.05670    0.06766 =
         0.05014   -0.01940   -0.01503    0.01065
AFIX  43
H12   2    0.942596    0.261508    0.374002    11.00000   -1.20000
AFIX   0
C13   1    0.861428    0.220127    0.305924    11.00000    0.06537    0.06842 =
         0.05451   -0.02256   -0.00511    0.00952
AFIX  43
H13   2    0.983537    0.179740    0.303299    11.00000   -1.20000
AFIX   0
C14   1    0.545838    0.290316    0.269881    11.00000    0.04493    0.09186 =
         0.04708   -0.02428   -0.00907   -0.00546
AFIX  43
H14   2    0.446589    0.298866    0.242007    11.00000   -1.20000
AFIX   0
C15   1    0.516604    0.339563    0.310368    11.00000    0.04327    0.07350 =
         0.04689   -0.01628   -0.00912    0.00459
AFIX  43
H15   2    0.398606    0.382445    0.310234    11.00000   -1.20000
AFIX   0
C16   1    0.731531    0.175992    0.224930    11.00000    0.08710    0.09181 =
         0.06199   -0.04388    0.00925   -0.02386
AFIX 137
H16A  2    0.853103    0.132184    0.231394    11.00000   -1.50000
H16B  2    0.752947    0.209807    0.190490    11.00000   -1.50000
H16C  2    0.602401    0.149936    0.224026    11.00000   -1.50000
AFIX   0
C17   1    1.045756    0.674224    0.429562    11.00000    0.04328    0.04270 =
         0.04544   -0.00430   -0.00495    0.00437
C18   1    1.008775    0.715113    0.377485    11.00000    0.05526    0.05387 =
         0.04491   -0.00207   -0.00493    0.00302
AFIX  43
H18   2    0.895832    0.702955    0.357704    11.00000   -1.20000
AFIX   0
C19   1    1.135101    0.772214    0.355402    11.00000    0.06936    0.05870 =
         0.05703    0.00931    0.00004    0.00416
AFIX  43
H19   2    1.108693    0.799630    0.320212    11.00000   -1.20000
AFIX   0
C20   1    1.339425    0.750923    0.431809    11.00000    0.05075    0.05452 =
         0.07329   -0.00081   -0.00734   -0.00273
AFIX  43
H20   2    1.455571    0.763011    0.450445    11.00000   -1.20000
AFIX   0
C21   1    1.216607    0.693173    0.455413    11.00000    0.04792    0.05368 =
         0.05652   -0.00052   -0.01084   -0.00276
AFIX  43
H21   2    1.249220    0.665528    0.490234    11.00000   -1.20000
AFIX   0
C22   1    1.434927    0.852866    0.357925    11.00000    0.09259    0.07170 =
         0.12765    0.01967    0.01654   -0.02013
AFIX 137
H22A  2    1.455615    0.847971    0.319486    11.00000   -1.50000
H22B  2    1.572427    0.841967    0.375141    11.00000   -1.50000
H22C  2    1.367219    0.909619    0.362896    11.00000   -1.50000
AFIX   0

N31   3    0.855344    0.401867   -0.014788    11.00000    0.03502    0.03844 =
         0.03052   -0.00310   -0.00621   -0.00772
N32   3    1.210271    0.418508    0.050604    11.00000    0.03435    0.03615 =
         0.03307   -0.00358   -0.00745   -0.00573
AFIX  43
H32   2    1.113913    0.453083    0.032028    11.00000   -1.20000
AFIX   0
N33   3    1.204023    0.022464    0.076888    11.00000    0.04052    0.03602 =
         0.06776   -0.01079   -0.00970   -0.00456
N34   3    1.852411    0.565545    0.190030    11.00000    0.04266    0.04517 =
         0.04138   -0.01193   -0.01330   -0.00299
C31   1    0.688659    0.403244   -0.047386    11.00000    0.03564    0.03976 =
         0.03378   -0.00330   -0.00606   -0.01045
C32   1    0.636163    0.319234   -0.048811    11.00000    0.04408    0.04263 =
         0.04294   -0.00261   -0.01268   -0.01391
AFIX  43
H32A  2    0.528365    0.303845   -0.068930    11.00000   -1.20000
AFIX   0
C33   1    0.770547    0.267613   -0.015982    11.00000    0.04396    0.03920 =
         0.04398   -0.00225   -0.01239   -0.01238
AFIX  43
H33   2    0.773606    0.208714   -0.007479    11.00000   -1.20000
AFIX   0
C34   1    0.909866    0.319439    0.003899    11.00000    0.03682    0.03865 =
         0.03221   -0.00283   -0.00383   -0.00944
C35   1    1.081871    0.286421    0.036789    11.00000    0.03582    0.03977 =
         0.03087   -0.00511   -0.00282   -0.00697
C36   1    1.221478    0.332709    0.057504    11.00000    0.03457    0.03902 =
         0.03181   -0.00408   -0.00479   -0.00566
C37   1    1.405181    0.300649    0.088028    11.00000    0.03752    0.03804 =
         0.03934   -0.00609   -0.00922   -0.00383
AFIX  43
H37   2    1.456081    0.243117    0.098006    11.00000   -1.20000
AFIX   0
C38   1    1.494362    0.367373    0.100274    11.00000    0.03696    0.04124 =
         0.03826   -0.00543   -0.00959   -0.00452
AFIX  43
H38   2    1.617132    0.364450    0.120800    11.00000   -1.20000
AFIX   0
C39   1    1.370955    0.442425    0.076852    11.00000    0.03359    0.04010 =
         0.03189   -0.00475   -0.00525   -0.00629
C40   1    1.413036    0.524565    0.077716    11.00000    0.03372    0.04247 =
         0.03145   -0.00424   -0.00450   -0.00867
C41   1    1.123284    0.194025    0.050871    11.00000    0.03248    0.04067 =
         0.03639   -0.00927   -0.00390   -0.00627
C42   1    1.119199    0.158330    0.104000    11.00000    0.04215    0.04016 =
         0.03740   -0.00566   -0.00522   -0.00696
AFIX  43
H42   2    1.088262    0.192984    0.131979    11.00000   -1.20000
AFIX   0
C43   1    1.160353    0.072080    0.116073    11.00000    0.04485    0.04326 =
         0.04771    0.00139   -0.01092   -0.01005
AFIX  43
H43   2    1.157668    0.047744    0.152461    11.00000   -1.20000
AFIX   0
C44   1    1.210600    0.055445    0.024973    11.00000    0.04201    0.04731 =
         0.05903   -0.01933   -0.00192   -0.00698
AFIX  43
H44   2    1.242830    0.019395   -0.002214    11.00000   -1.20000
AFIX   0
C45   1    1.171143    0.140677    0.011015    11.00000    0.04102    0.04915 =
         0.04253   -0.01505   -0.00268   -0.00812
AFIX  43
H45   2    1.176353    0.163375   -0.025675    11.00000   -1.20000
AFIX   0
C46   1    1.244316   -0.069746    0.090693    11.00000    0.06591    0.03583 =
         0.10820   -0.00812   -0.01875   -0.00457
AFIX 137
H46A  2    1.109403   -0.092541    0.093927    11.00000   -1.50000
H46B  2    1.316791   -0.083082    0.124881    11.00000   -1.50000
H46C  2    1.333421   -0.094640    0.062408    11.00000   -1.50000
AFIX   0
C47   1    1.574301    0.535624    0.116250    11.00000    0.03613    0.03919 =
         0.03250   -0.00691   -0.00620   -0.00471
C48   1    1.752864    0.573063    0.099934    11.00000    0.03702    0.05292 =
         0.03477   -0.00800   -0.00226   -0.00807
AFIX  43
H48   2    1.781234    0.588337    0.062835    11.00000   -1.20000
AFIX   0
C49   1    1.888655    0.588045    0.137433    11.00000    0.03546    0.05261 =
         0.04519   -0.01174   -0.00555   -0.00894
AFIX  43
H49   2    2.009363    0.614568    0.126086    11.00000   -1.20000
AFIX   0
C50   1    1.687737    0.525686    0.206619    11.00000    0.05056    0.05086 =
         0.03422   -0.00626   -0.00814   -0.00742
AFIX  43
H50   2    1.668361    0.507701    0.243751    11.00000   -1.20000
AFIX   0
C51   1    1.545876    0.510282    0.170813    11.00000    0.04137    0.04532 =
         0.03413   -0.00499   -0.00286   -0.00912
AFIX  43
H51   2    1.428500    0.482374    0.183246    11.00000   -1.20000
AFIX   0
C52   1    1.998092    0.584892    0.229614    11.00000    0.05651    0.06483 =
         0.05178   -0.01950   -0.02288   -0.00810
AFIX 137
H52A  2    1.919236    0.621595    0.254005    11.00000   -1.50000
H52B  2    2.110758    0.613216    0.210746    11.00000   -1.50000
H52C  2    2.060628    0.532661    0.250268    11.00000   -1.50000
AFIX   0

PART 2
O10   4    1.348673    0.654500    0.272512   -21.00000    0.10674
O12   4    1.607220    0.680754    0.312886   -21.00000    0.11723
O11   4    1.487718    0.565629    0.333699   -21.00000    0.11715

PART 1
O7    4    0.606173    0.262826   -0.181640    10.50000    0.14089

PART 2
O9    4    1.534505    0.065415    0.323954    10.50000    0.23016
HKLF 4


REM  ras241021_temepypor_c6_1.3_meoh_hp_auto_a.res in P-1
REM wR2 = 0.3177, GooF = S = 1.027, Restrained GooF = 1.042 for all data
REM R1 = 0.1019 for 9365 Fo > 4sig(Fo) and 0.1090 for all 10919 data
REM 647 parameters refined using 37 restraints

END

WGHT      0.2000      0.0000

REM Highest difference peak  1.144,  deepest hole -0.528,  1-sigma level  0.091
Q1    1   0.4830  0.2595 -0.1833  11.00000  0.05    1.14
Q2    1   0.7086  0.2394 -0.1838  11.00000  0.05    1.14
Q3    1   1.1702  0.2014 -0.2634  11.00000  0.05    1.06
Q4    1   1.2456  0.1988 -0.1219  11.00000  0.05    1.02
Q5    1   0.9778  0.1888 -0.2155  11.00000  0.05    1.00
Q6    1   1.2497  0.0588  0.3058  11.00000  0.05    0.91
Q7    1   0.5003  0.2238 -0.1976  11.00000  0.05    0.88
Q8    1   1.1603  0.0860  0.4271  11.00000  0.05    0.85
Q9    1   1.2699  0.1205  0.3711  11.00000  0.05    0.80
Q10   1   1.3428  0.1386  0.3604  11.00000  0.05    0.79
Q11   1   1.3716 -0.0493  0.2303  11.00000  0.05    0.62
Q12   1   1.4538  0.7040  0.2730  11.00000  0.05    0.57
Q13   1   1.7284  0.0423  0.3819  11.00000  0.05    0.56
Q14   1   1.3749  0.0182  0.2593  11.00000  0.05    0.55
Q15   1   1.5919  0.6516  0.3430  11.00000  0.05    0.52
Q16   1   1.4986  0.0142  0.2832  11.00000  0.05    0.51
;
_shelx_res_checksum                28565
_shelx_hkl_file
;
   0   0  -2 23221.9 1003.72  10
   0   0  -3 1388.73 66.5186  10
   0   0  -4 12155.7 518.093   9
   0   0  -4 11550.3 516.841  10
   0   0  -5 843.838 50.9055   9
   0   0  -5 895.969 50.9771  10
   0   0  -6 30132.1 1290.61   9
   0   0  -6 29254.6 1288.86  10
   0   0  -7 48059.8 2130.70  10
   0   0  -7 50436.4 2132.75   9
   0   0  -8 4175.78 201.850  10
   0   0  -8 4424.25 204.095   9
   0   0  -9 27397.0 1230.98  10
   0   0  -9 29071.4 1234.14   9
   0   0 -10 2939.86 150.724  10
   0   0 -10 3036.06 154.063   9
   0   0 -11 14381.2 625.188   9
   0   0 -11 13428.1 619.751  10
   0   0 -12 21194.2 943.450   9
   0   0 -13 322.374 50.8515   9
   0   0 -14 2943.03 164.411   9
   0   0 -15 8369.59 401.493   9
   0   0 -16 2442.77 149.661   9
   0   0 -17 74.5972 30.6699  52
   0   0 -17 114.164 47.0689   9
   0   0 -18 802.014 59.2396  83
   0   0 -18 777.335 57.7663  52
   0   0  18 853.564 53.4635  36
   0   0 -18 811.521 86.1369   9
   0   0 -19 6901.03 326.338  86
   0   0 -19 7082.20 324.878  83
   0   0 -19 7182.69 363.843   9
   0   0 -19 7306.05 327.253  52
   0   0  19 7057.45 322.147  36
   0   0 -20 1268.82 79.7509  52
   0   0 -20 1249.86 80.0187  86
   0   0 -20 1165.67 76.6052  29
   0   0 -20 1239.22 109.373   9
   0   0 -20 1321.91 105.880   7
   0   0  20 1137.93 71.8852  36
   0   0 -21 507.477 52.6860  52
   0   0 -21 525.370 52.8764  86
   0   0 -21 508.247 49.8002  29
   0   0 -21 518.302 74.2587   9
   0   0 -21 401.101 66.8488   7
   0   0  21 485.931 44.6586  36
   0   0 -22 503.790 53.4752  52
   0   0 -22 507.124 55.4004  86
   0   0 -22 608.417 55.9928  29
   0   0 -22 573.021 81.6915   9
   0   0 -22 646.985 77.6267   7
   0   0  22 559.389 46.7613  36
   0   0 -23 3339.20 158.807  86
   0   0 -23 2674.03 189.843   9
   0   0 -23 3159.65 155.809  29
   0   0 -23 2502.48 183.084   7
   0   0  23 2931.68 149.500  36
   0   0 -24 2672.93 144.859  86
   0   0  24 2822.55 147.111  82
   0   0 -24 2400.68 176.424   9
   0   0  24 2948.35 140.330  36
   0   0 -24 2405.29 175.589   7
   0   0 -24 2936.05 145.441  29
   0   0 -25-19.6025 38.0081  29
   0   0 -25 9.58516 37.3018  86
   0   0  25-7.95417 36.5113  82
   0   0  25 31.1772 27.2627  36
   0   0  26 312.177 43.1985  82
   0   0 -26 242.139 30.4933  63
   0   0 -26 276.008 42.3950  86
   0   0 -26 246.845 43.7881  29
   0   0  27 1881.78 98.7059  82
   0   0 -27 1533.02 86.4618  18
   0   0 -27 1830.70 97.1141  86
   0   0 -27 1866.54 96.9485  29
   0   0 -28 59.8293 19.3490  18
   0   0 -28 68.1565 31.7140  29
   0   0  28 46.3066 30.5412  82
   0   0 -28 2.21857 29.3391  86
   0   0 -29 364.991 37.2137  29
   0   0 -29 426.647 38.2480  86
   0   0  30 103.313 24.0684  82
   0   0 -30 111.136 23.6728  29
   0   0 -31 1254.36 62.4442  29
   0  -1  31 506.650 31.2417  39
   0   1 -31 528.272 31.0553  29
   0   1 -30 21.2840 19.8119  29
   0  -1  29 42.0265 24.0906  82
   0   1 -29 32.2482 25.4526  29
   0   1 -28-19.0125 28.7911  86
   0  -1  28 14.0321 27.2563  82
   0   1 -28 13.5861 17.9858  18
   0   1 -28 26.9129 28.5837  29
   0   1 -27 15.0768 31.0436  86
   0  -1  27-7.57749 30.5880  82
   0   1 -27 18.8840 21.0994  18
   0   1 -27 16.8889 32.5692  29
   0  -1  26 490.845 49.9221  82
   0   1 -26 614.104 52.0004  29
   0   1 -26 543.354 40.5656  18
   0   1 -25 2579.08 120.704  29
   0  -1  25 2366.53 120.269  82
   0   1 -25 1896.13 107.923  63
   0   1 -25 2142.60 118.804  86
   0   1 -24 74.3524 22.7425  23
   0  -1  24 89.1331 38.2863  82
   0   1 -24 18.8863 43.8615   7
   0   1 -24 65.5210 41.4874  29
   0   1 -24 73.0073 52.2324   9
   0   1 -24 141.275 39.7896  86
   0  -1  23 196.737 33.6485  36
   0  -1  23 225.858 43.8262  82
   0   1 -23 179.719 43.6036  29
   0   1 -23 248.819 44.4122  86
   0   1 -23 132.112 54.8766   9
   0   1 -23 140.263 53.5186   7
   0   1 -22 554.153 72.1389   7
   0   1 -22 308.044 47.4031  86
   0   1 -22 457.880 48.9532  29
   0   1 -22 528.377 74.1157   9
   0  -1  22 398.003 40.5368  36
   0   1 -21 439.367 68.0604   7
   0   1 -21 433.388 50.4257  86
   0   1 -21 502.966 50.2326  29
   0  -1  21 419.729 40.4133  36
   0   1 -21 391.194 68.9841   9
   0  -1  20 572.962 46.8105  36
   0   1 -20 752.643 79.2074   7
   0   1 -20 689.651 54.3679  29
   0   1 -20 599.008 55.8471  52
   0   1 -20 777.796 83.3607   9
   0   1 -20 591.992 55.0888  86
   0   1 -19 786.298 57.5989  86
   0   1 -19 598.234 52.2444  29
   0   1 -19 653.350 55.7199  52
   0   1 -19 543.210 78.4068   9
   0  -1  19 607.075 47.6272  36
   0   1 -18 4011.40 203.499  86
   0   1 -18 4560.16 203.825  29
   0   1 -18 4079.66 203.905  52
   0   1 -18 4786.91 242.801   9
   0  -1  18 4212.63 198.688  36
   0   1 -17 3875.85 184.351  86
   0   1 -17 4076.33 216.231   9
   0   1 -17 3695.43 183.557  52
   0   1 -16 6263.80 317.528   9
   0   1 -15 5809.33 292.998   9
   0   1 -14 15645.2 689.587   9
   0   1 -14 14575.4 681.265  10
   0   1 -13 9099.00 431.422  10
   0   1 -13 9525.08 436.474   9
   0   1 -12 1942.81 120.335   9
   0   1 -12 2072.75 117.202  10
   0   1 -11 510.239 56.4936   9
   0   1 -11 587.813 55.4383  10
   0   1 -10 1864.50 106.786  10
   0   1 -10 1889.14 109.092   9
   0   1  -9 3125.03 152.817   9
   0   1  -9 2904.22 151.116  10
   0   1  -8 21601.8 945.541  10
   0   1  -8 21462.6 945.888   9
   0   1  -7 484.180 43.1312  10
   0   1  -6 139.260 11.7362   2
   0   1  -6 130.469 11.7782   1
   0   1  -5 3774.27 166.025   1
   0   1  -5 3761.98 165.951   2
   0   1  -5 3862.12 175.172  10
   0   1  -4 20492.7 884.687   1
   0   1  -4 20439.5 884.623   2
   0   1  -4 20479.0 890.558  10
   0   1  -3 4166.43 182.534   1
   0   1  -3 4180.71 182.471   2
   0   1  -3 4099.61 186.824  10
   0   1  -2 1861.02 86.3400  10
   0  -1   2 1844.42 85.0691  11
   0  -1   1 15213.8 658.654  11
   0  -1   0 48535.1 2093.10  11
   0  -1  -1 580.689 26.6317  12
   0  -1  -1 479.478 25.8631   7
   0  -1  -2 14153.7 613.539   9
   0  -1  -3 843.282 43.7452   9
   0  -1  -4 35060.8 1523.97   9
   0   1   4 35312.1 1519.07   2
   0   1   4 35144.8 1519.13   1
   0  -1  -5 158803. 6814.68   9
   0   1   5 158302. 6807.52   1
   0   1   5 157487. 6807.43   2
   0  -1  -6 10888.3 448.328   9
   0   1   6 10001.5 436.948   1
   0   1   6 10017.0 436.885   2
   0  -1  -7 2053.21 106.594   9
   0  -1  -8 94190.3 4073.95   9
   0  -1  -9 16245.6 720.236   9
   0  -1 -10 111.121 36.8151   9
   0  -1 -11 177.584 43.1240   9
   0  -1 -12 11038.2 505.274   9
   0  -1 -13 488.856 57.2771   9
   0  -1 -14 3417.10 185.443   9
   0  -1 -15 2327.15 141.339   9
   0  -1 -16 3002.94 173.006   9
   0  -1 -17 1776.50 117.314   9
   0  -1 -17 1442.19 84.9364  52
   0   1  18 3139.81 146.750  36
   0  -1 -18 3139.37 184.226   9
   0  -1 -18 2893.03 147.942  83
   0  -1 -18 2921.47 150.186  52
   0  -1 -19 400.375 46.1368  83
   0  -1 -19 485.627 70.6224   7
   0  -1 -19 508.253 71.1496   9
   0   1  19 480.603 42.0592  36
   0  -1 -19 423.198 46.5388  52
   0  -1 -20 940.603 65.8977  83
   0  -1 -20 797.499 88.1625   7
   0  -1 -20 826.186 90.0540   9
   0   1  20 857.405 60.3347  36
   0  -1 -20 931.487 65.9700  52
   0  -1 -21 661.926 60.8686  86
   0  -1 -21 810.983 63.4648  52
   0  -1 -21 864.151 90.9249   7
   0   1  21 781.801 56.4600  36
   0  -1 -21 831.579 87.8908   9
   0  -1 -22 1399.96 90.1471  86
   0  -1 -22 1486.42 92.3344  52
   0  -1 -22 1480.20 89.2297  29
   0  -1 -22 1435.37 119.860   7
   0   1  22 1491.35 85.2087  36
   0  -1 -22 1585.20 126.736   9
   0  -1 -23 3425.56 180.397  86
   0  -1 -23 3871.72 183.427  52
   0  -1 -23 3858.83 181.612  29
   0  -1 -23 3566.32 218.757   7
   0   1  23 3556.56 176.449  36
   0  -1 -23 3089.83 214.864   9
   0  -1 -24 1105.33 74.0554  86
   0  -1 -24 902.002 95.7860   7
   0   1  24 910.092 65.2824  36
   0  -1 -24 1067.45 72.2313  29
   0  -1 -24 920.005 97.6324   9
   0  -1 -24 987.841 72.9428  52
   0  -1 -25 66.5058 39.8458  86
   0   1  25 64.8481 38.0651  82
   0   1  25 23.6860 31.0133  36
   0  -1 -25 61.1885 38.6502  29
   0  -1 -26 1059.13 73.6346  86
   0   1  26 1186.41 76.5228  82
   0   1  26 1072.83 68.3317  36
   0  -1 -26 1175.51 74.7487  29
   0  -1 -27 803.866 57.7944  29
   0   1  27 650.972 55.7711  82
   0  -1 -27 615.279 54.7923  86
   0  -1 -28 11.7367 19.5795  18
   0  -1 -28 45.7818 30.1765  86
   0  -1 -28-12.2517 31.6191  29
   0   1  28-16.8962 32.1655  82
   0  -1 -29 1173.13 67.9713  86
   0  -1 -29 1218.18 68.4634  29
   0   1  29 1184.28 69.7102  82
   0  -1 -30 805.990 45.5066  86
   0  -1 -30 885.477 47.3196  29
   0   1  30 780.411 47.6285  82
   0  -1 -31 354.473 27.1058  29
   0  -2  31 8.80142 10.7495  87
   0  -2  31 17.0530 10.6113  39
   0   2 -30-0.57244 17.6164  29
   0   2 -30 6.35185 15.1312  60
   0   2 -29 337.320 32.4337  29
   0  -2  28 12.6173 24.8643  82
   0   2 -28 83.7435 28.7612  29
   0  -2  27 2195.51 107.804  82
   0   2 -27 2156.82 108.396  86
   0   2 -27 1819.25 97.7630  18
   0   2 -27 2191.99 108.494  29
   0  -2  26 2925.05 145.194  82
   0   2 -26 2737.23 145.663  86
   0   2 -26 2791.36 137.444  18
   0   2 -26 3187.20 147.302  29
   0  -2  25 898.010 63.3306  82
   0   2 -25 954.367 65.9370  29
   0   2 -25 875.417 65.8012  86
   0   2 -25 799.634 54.7982  18
   0   2 -24 425.698 39.1054  63
   0  -2  24 556.082 51.6104  82
   0   2 -24 587.866 53.6070  29
   0   2 -24 499.519 36.3299  23
   0   2 -24 500.665 52.6198  86
   0   2 -23 132.395 41.2950  86
   0   2 -23 100.214 26.9585  63
   0  -2  23 175.868 40.5516  82
   0   2 -23 15.8020 52.8284   9
   0   2 -23 118.804 40.4656  29
   0   2 -23 86.8828 46.4050   7
   0   2 -23 80.8741 24.1205  23
   0  -2  22 1356.54 77.6452  36
   0  -2  22 1524.20 86.7483  82
   0   2 -22 1200.52 109.120   7
   0   2 -22 1320.28 85.3631  29
   0   2 -22 1366.18 86.7270  86
   0   2 -22 1234.31 114.318   9
   0   2 -21 66.7494 52.8495   9
   0  -2  21 80.3847 36.3857  82
   0  -2  21 61.8788 27.7373  36
   0   2 -21 76.2642 47.1522   7
   0   2 -21 113.244 28.7271  51
   0   2 -21 141.392 41.0832  29
   0   2 -21 112.873 41.0682  86
   0   2 -20 93.3117 39.5972  86
   0   2 -20 27.8120 37.1211  29
   0   2 -20 74.0167 27.0595  51
   0   2 -20 14.7340 49.9762   9
   0  -2  20 93.1617 27.4995  36
   0   2 -19 719.968 57.2098  86
   0   2 -19 554.954 52.0936  29
   0   2 -19 635.732 43.9895  51
   0   2 -19 591.797 79.2247   9
   0  -2  19 661.415 47.2687  36
   0   2 -18 98.5689 34.8565  86
   0   2 -18 111.890 33.9229  29
   0  -2  18 151.711 25.6378  36
   0   2 -18 154.173 27.0783  51
   0   2 -18 93.9570 35.4043  52
   0   2 -17 471.390 45.4212  52
   0   2 -17 426.449 43.3532  86
   0   2 -17 508.946 43.7144  29
   0   2 -16 126.354 43.3608  10
   0   2 -16 51.7758 30.5186  52
   0   2 -15 6157.74 304.953  10
   0   2 -14 111.255 41.1680  10
   0   2 -13 1306.24 90.4621  10
   0   2 -12 12619.8 559.490  14
   0   2 -12 13603.5 584.325  10
   0   2 -11 564.533 34.4471  14
   0   2 -11 547.390 56.2546  10
   0   2 -10 16872.0 752.508  10
   0   2  -9 8960.09 395.470   2
   0   2  -9 8888.46 395.521   1
   0   2  -8 19784.5 871.424   2
   0   2  -8 19972.8 871.577   1
   0   2  -8 21962.2 888.072  10
   0   2  -7 852.378 46.2585   1
   0   2  -7 909.718 46.3885   2
   0   2  -7 972.587 61.7887  10
   0   2  -6 108966. 4715.73   1
   0   2  -6 108729. 4715.51   2
   0   2  -6 111803. 4724.81  10
   0   2  -5 16395.2 707.659   2
   0   2  -5 16397.4 707.799   1
   0   2  -5 15790.6 714.447  10
   0   2  -4 2725.95 123.186   1
   0   2  -4 2694.25 122.990   2
   0  -2   4 2673.67 126.736  11
   0   2  -4 2623.69 129.132  10
   0   2  -3 4860.98 227.682  10
   0  -2   3 5180.40 226.035  11
   0  -2   2 13883.9 605.178  11
   0  -2   1 29025.7 1256.43  11
   0  -2   0 2571.50 117.277  11
   0  -2  -1 2559.05 119.685   7
   0  -2  -1 2763.43 120.170  12
   0  -2  -2 5024.28 222.755   7
   0  -2  -3 32056.8 1427.57   9
   0  -2  -3 34141.9 1428.94   7
   0  -2  -4 159135. 6861.71   9
   0   2   5 19556.8 850.151   1
   0   2   5 19935.7 849.999   2
   0  -2  -5 19071.2 853.729   9
   0   2   6 8283.69 362.451   2
   0   2   6 8346.68 362.702   1
   0  -2  -6 8067.21 369.082   9
   0   2   7 38154.0 1655.69   2
   0   2   7 38193.8 1655.83   1
   0  -2  -7 38914.8 1664.84   9
   0   2   8 14907.3 646.759   2
   0   2   8 14554.2 646.752   1
   0  -2  -8 15869.9 659.675   9
   0   2   9 2272.99 104.590   2
   0   2   9 2234.77 104.450   1
   0  -2 -10 1493.21 89.4523   9
   0  -2 -11 9532.04 437.520   9
   0  -2 -12 844.354 68.2615   9
   0  -2 -13 36360.5 1598.97   9
   0  -2 -14 8391.19 398.632   9
   0  -2 -15 254.743 49.8345   9
   0  -2 -16 347.233 55.1611   9
   0  -2 -17 2344.93 141.906   9
   0  -2 -17 1978.71 110.447  52
   0   2  17 2197.91 107.859  36
   0  -2 -18 846.021 59.5620  52
   0   2  18 733.257 54.1244  36
   0  -2 -19 3782.45 172.356  83
   0  -2 -19 3513.68 172.980  52
   0   2  19 3425.27 169.229  36
   0  -2 -20 1712.13 124.930   9
   0   2  20 1572.90 86.0771  36
   0  -2 -20 1645.59 92.4712  52
   0  -2 -21 27.1073 38.8075  83
   0  -2 -21 9.83608 46.9797   9
   0  -2 -21 1.66896 36.2838  52
   0  -2 -21-4.93026 50.6086   7
   0   2  21 38.8364 30.0883  36
   0  -2 -22 5100.92 240.664  83
   0  -2 -22 5271.71 244.599  86
   0  -2 -22 4475.36 277.511   9
   0  -2 -22 5239.32 243.952  52
   0  -2 -22 4905.81 281.033   7
   0   2  22 4978.81 239.073  36
   0  -2 -23 4282.05 256.592   7
   0   2  23 4763.83 212.406  36
   0  -2 -23 4320.80 215.786  52
   0  -2 -23 4200.77 215.491  86
   0  -2 -24 30.9286 39.8900  86
   0  -2 -24 131.743 50.6580   7
   0  -2 -24 174.349 44.7854  52
   0   2  24 134.877 35.6337  36
   0  -2 -24 212.421 41.7814  29
   0  -2 -25-21.2765 38.0450  86
   0  -2 -25 64.7716 40.0056  29
   0  -2 -25 24.3758 39.9167  52
   0   2  25 47.6554 30.2609  36
   0   2  26-20.2440 30.3868  36
   0  -2 -26 13.6168 36.6077  86
   0  -2 -26 57.4762 38.9641  29
   0   2  26 15.3223 37.3475  82
   0   2  27 0.89494 20.8783  38
   0   2  27-6.80433 27.6174  36
   0  -2 -27-32.4423 34.7082  86
   0  -2 -27 9.07982 35.1471  29
   0   2  27-26.5104 35.4101  82
   0  -2 -28 278.916 37.6420  86
   0  -2 -28 323.427 39.0669  29
   0   2  28 262.867 39.2677  82
   0  -2 -29 646.894 50.1484  86
   0   2  29 749.535 52.6297  82
   0  -2 -30 36.4447 20.8222  86
   0  -2 -30 4.50941 23.5308  29
   0   2  30 25.0470 23.7371  82
   0  -2 -31 329.621 24.9126  29
   0   2  31 275.542 24.7834  82
   0  -3  30 61.5006 14.5737  39
   0   3 -29 54.9529 21.3149  29
   0   3 -29 63.8484 19.9823  60
   0   3 -28 389.978 37.6858  29
   0   3 -27 3106.80 141.035  29
   0  -3  27 2893.02 138.204  82
   0   3 -27 2667.20 131.014  18
   0   3 -26 163.507 37.6671  29
   0  -3  26 169.169 33.4297  82
   0   3 -26 135.442 25.9964  18
   0  -3  25 111.218 34.5229  82
   0   3 -25 94.9441 38.0486  86
   0   3 -25 101.906 36.9633  29
   0   3 -25 38.9272 25.9970  18
   0  -3  24 458.507 47.6735  82
   0   3 -24 518.451 41.9680  18
   0   3 -24 428.052 50.5996  86
   0   3 -24 514.439 51.9873  29
   0   3 -23 160.118 32.9461  18
   0   3 -23 129.191 41.1872  29
   0  -3  23 202.205 38.3383  82
   0   3 -23 232.022 44.3594  86
   0   3 -23 73.1991 42.2006   7
   0   3 -23 152.660 24.8388  23
   0   3 -23 185.543 27.3067  63
   0   3 -22 734.763 62.1786  29
   0  -3  22 876.559 61.1453  82
   0   3 -22 789.880 62.7112  86
   0   3 -22 661.917 77.9552   7
   0   3 -22 710.664 48.5123  23
   0   3 -22 723.167 50.4810  63
   0   3 -21 2128.84 117.535  29
   0  -3  21 2471.26 118.954  82
   0   3 -21 2277.01 119.672  86
   0   3 -21 1865.88 140.534   7
   0   3 -21 1975.62 108.410  63
   0   3 -21 2061.93 106.747  23
   0   3 -20 2849.11 141.592  29
   0   3 -20 2660.24 135.183  63
   0   3 -20 3013.52 145.625  86
   0   3 -20 2421.08 131.216  51
   0  -3  20 3106.06 143.500  82
   0   3 -19 3283.57 161.436  86
   0   3 -19 3155.02 159.640  29
   0   3 -19 2996.89 149.888  51
   0  -3  19 3417.06 159.661  82
   0   3 -18 343.322 41.8537  29
   0   3 -18 268.499 40.7605  86
   0   3 -18 260.257 32.1652  66
   0   3 -18 284.392 33.1141  51
   0   3 -17 86.1947 29.8984  29
   0   3 -17 66.9451 45.1592  10
   0   3 -17 86.3319 31.1729  86
   0   3 -17 75.7759 26.3338  66
   0   3 -17 73.7769 26.3062  51
   0   3 -16 2146.93 136.914  10
   0   3 -16 2149.78 111.450  29
   0   3 -16 2122.38 113.353  86
   0   3 -15 3945.76 213.502  10
   0   3 -14 54.5594 42.0896  10
   0   3 -13 413.481 56.4854  10
   0   3 -12 23.0583 40.5034  10
   0   3 -11 130.927 42.2252  10
   0   3 -10 976.070 52.8256   1
   0   3 -10 957.131 52.4503   2
   0   3 -10 1311.40 79.4510   9
   0   3 -10 1339.94 83.1217  10
   0   3  -9 3848.39 179.183   1
   0   3  -9 3841.39 178.970   2
   0   3  -8 1760.79 86.7039   1
   0   3  -8 1730.92 86.4813   2
   0   3  -8 1793.07 101.952  10
   0   3  -7 1525.92 77.6424   2
   0   3  -7 1543.33 77.9735   1
   0   3  -7 1551.20 90.4529  10
   0   3  -6 2874.44 135.341   2
   0   3  -6 2966.83 135.917   1
   0   3  -6 2768.07 144.692  10
   0   3  -5 107689. 4651.44   1
   0   3  -5 107682. 4651.27   2
   0  -3   5 110370. 4655.06  11
   0   3  -5 104919. 4657.57  10
   0   3  -4 12826.9 555.172   1
   0   3  -4 12359.5 554.570   2
   0   3  -4 12757.2 560.469  10
   0  -3   4 12688.7 557.210  11
   0  -3   3 164396. 7108.46  11
   0   3  -3 165309. 7111.12  10
   0  -3   2 976.411 55.2227  11
   0  -3   1 256.380 27.2644  11
   0  -3   0 106558. 4598.19  11
   0  -3  -1 1579.88 77.4167   7
   0  -3  -1 1557.57 76.7776  12
   0  -3  -1 1622.86 79.9123  11
   0  -3  -2 11569.9 502.406  12
   0  -3  -2 11363.3 502.207   7
   0  -3  -3 44986.3 1946.98   7
   0  -3  -4 41678.4 1806.15   7
   0   3   5 293.229 29.8130   2
   0   3   5 305.644 30.7425   1
   0  -3  -5 385.091 33.0091   9
   0  -3  -5 385.216 36.3468   7
   0   3   6 9316.00 403.183   2
   0   3   6 9559.92 403.649   1
   0  -3  -6 8621.05 406.000   9
   0  -3  -6 8810.10 408.242   7
   0   3   7 3763.36 170.108   1
   0   3   7 3707.03 169.683   2
   0  -3  -7 3572.97 175.167   9
   0   3   8 60429.7 2614.10   1
   0   3   8 60936.7 2613.90   2
   0  -3  -8 59667.5 2621.67   9
   0   3   9 6787.07 308.079   1
   0   3   9 6924.65 308.054   2
   0  -3  -9 7231.56 320.273   9
   0   3  10 8771.77 392.237   2
   0   3  10 8879.37 392.533   1
   0  -3 -10 9336.19 408.333   9
   0  -3 -11 550.545 53.1316   9
   0  -3 -12 22987.1 1019.74   9
   0  -3 -13 1292.02 90.3886   9
   0  -3 -14 50.0998 41.8176   9
   0   3  14 61.3527 16.2889  15
   0  -3 -14 84.8116 44.5605   7
   0  -3 -15 670.649 68.6843   9
   0   3  15 638.025 37.7280  15
   0  -3 -15 662.610 71.7049   7
   0  -3 -16 916.278 80.9934   9
   0   3  16 890.875 49.1245  15
   0  -3 -16 1063.19 86.5648   7
   0  -3 -17 1562.49 109.912   9
   0   3  17 1440.82 77.6151  36
   0  -3 -17 1524.23 110.822   7
   0  -3 -17 1288.91 79.3242  52
   0  -3 -18 2055.74 100.917  83
   0  -3 -18 1629.09 123.838   9
   0   3  18 1760.86 96.1789  36
   0  -3 -18 1663.93 125.550   7
   0  -3 -18 1846.86 100.792  52
   0  -3 -19 328.274 43.2374  83
   0   3  19 284.000 36.1937  36
   0  -3 -19 347.147 65.0187   7
   0  -3 -19 362.068 44.7522  52
   0  -3 -19 295.080 61.3734   9
   0  -3 -20 1692.51 100.150  52
   0   3  20 1678.38 95.0421  36
   0  -3 -21 150.221 57.1606   9
   0   3  21 153.503 36.3993  36
   0  -3 -21 178.396 41.1779  83
   0  -3 -21 197.610 42.0941  52
   0   3  22 282.611 41.6600  36
   0  -3 -22 367.141 46.4407  83
   0  -3 -22 303.265 48.7629  52
   0   3  23 48.2689 35.5235  36
   0  -3 -23 94.5670 43.2553  52
   0  -3 -24 125.004 45.6311  52
   0  -3 -24 199.858 44.4687  86
   0   3  24 125.529 36.3584  36
   0  -3 -25 273.675 45.5912  52
   0  -3 -25 168.321 42.8720  29
   0  -3 -25 236.425 44.9786  86
   0   3  25 183.078 37.2818  36
   0   3  26 69.8984 31.9351  36
   0  -3 -26 96.7010 39.0406  52
   0  -3 -26 75.8493 38.3574  86
   0   3  26 89.9862 38.5959  82
   0  -3 -26 71.9096 37.6259  29
   0   3  27 13.0622 23.1311  38
   0   3  27 1.16780 28.1751  36
   0  -3 -27-28.4668 33.3395  86
   0   3  27-19.4571 36.1499  82
   0  -3 -27 14.2921 34.6791  29
   0   3  28 222.945 27.0984  38
   0  -3 -28 271.919 38.1231  29
   0   3  28 296.485 38.9803  82
   0  -3 -28 261.974 37.1216  86
   0  -3 -29 34.1836 28.0044  29
   0   3  29 40.5489 27.6793  82
   0  -3 -29 22.8511 25.5084  86
   0  -3 -30 242.717 28.8364  29
   0   3  30 213.653 28.7909  82
   0  -3 -30 212.601 26.8383  86
   0   3  31 333.908 27.9633  82
   0  -3 -31 344.004 27.9208  29
   0   4 -30 64.7875 16.0345  49
   0  -4  30 75.7200 11.5635  39
   0  -4  29 518.435 34.0932  39
   0   4 -28 379.439 33.6620  29
   0   4 -28 309.293 29.8204  60
   0   4 -27 205.477 33.6325  29
   0  -4  26 596.479 46.6131  82
   0   4 -26 684.263 42.9899  18
   0   4 -26 765.182 53.6363  29
   0  -4  25-7.26996 28.4175  82
   0   4 -25 59.1205 24.9441  18
   0   4 -25 58.7849 34.7687  29
   0   4 -24 813.992 55.7705  18
   0   4 -24 975.558 65.7958  29
   0  -4  24 958.402 62.1261  82
   0   4 -24 841.918 65.9326  86
   0   4 -23 71.6592 37.9329  86
   0   4 -23 9.10025 36.8964  29
   0   4 -23 95.0008 21.1163  23
   0  -4  23 46.0961 32.4835  82
   0   4 -23 41.2548 28.6841  18
   0   4 -22 1751.30 99.7909  86
   0  -4  22 1599.68 93.3286  82
   0   4 -22 1544.67 117.576   7
   0   4 -22 1543.02 85.0428  23
   0   4 -22 1601.76 88.8810  18
   0   4 -22 1804.48 98.2718  29
   0   4 -22 1688.82 132.236   9
   0   4 -21 136.696 32.3616  18
   0   4 -21 116.398 28.0338  84
   0   4 -21 63.5545 39.2692  86
   0  -4  21 126.013 35.0792  82
   0   4 -21 156.970 46.8464   7
   0   4 -21 96.9226 52.6089   9
   0   4 -21 115.851 38.4916  29
   0   4 -21 126.787 25.6692  23
   0   4 -20 4875.13 229.145  86
   0   4 -20 4546.15 219.296  84
   0  -4  20 5156.81 226.445  82
   0   4 -20 5076.29 227.895  29
   0   4 -20 4354.07 217.064  51
   0   4 -20 4841.74 268.086   9
   0   4 -20 4692.27 218.712  23
   0   4 -20 4721.79 221.136  18
   0   4 -19 505.520 38.5178  23
   0   4 -19 479.003 49.3459  29
   0   4 -19 452.350 41.2794  84
   0   4 -19 557.350 51.8917  86
   0  -4  19 484.907 45.1107  82
   0   4 -19 393.562 40.4739  51
   0   4 -19 418.341 65.5165   9
   0   4 -19 412.319 38.1853  63
   0   4 -18 1403.40 79.2276  51
   0   4 -18 1212.81 86.9353  86
   0   4 -18 1701.04 121.631   9
   0   4 -18 1855.73 120.490  10
   0   4 -18 1643.25 88.6335  29
   0  -4  18 1489.98 85.2994  82
   0   4 -18 1338.33 78.5413  66
   0   4 -18 1638.32 80.8608  23
   0   4 -17 12.1455 31.0661  86
   0   4 -17 44.4013 26.7929  66
   0  -4  17 30.3660 27.9181  82
   0   4 -17 8.01626 43.2225  10
   0   4 -17 63.4656 46.6776   9
   0   4 -17 5.41430 26.7900  51
   0   4 -17 40.3759 30.5953  29
   0   4 -16 1309.54 86.2496  86
   0   4 -16 2033.50 125.279   9
   0   4 -16 1726.13 118.486  10
   0   4 -16 1430.26 80.8834  66
   0  -4  16 1599.10 86.3620  82
   0   4 -16 1537.97 80.8465  51
   0   4 -16 1756.28 89.1464  29
   0   4 -15 17.8363 43.0360  10
   0   4 -15 21.6012 41.6127   9
   0   4 -15 7.06914 21.8476  31
   0   4 -15 12.1935 26.8707  29
   0   4 -15 14.6760 29.4003  86
   0   4 -14 1011.45 85.1904   9
   0   4 -14 965.235 85.4278  10
   0   4 -13 1324.34 94.6276  10
   0   4 -13 1245.26 91.2920   9
   0   4 -13 1165.86 63.7604  14
   0   4 -12 15089.8 670.576  10
   0   4 -12 15395.7 668.109   9
   0   4 -12 14372.8 639.720  14
   0   4 -11 24122.5 869.000   9
   0   4 -11 22782.3 870.022  10
   0   4 -11 21341.0 837.917  14
   0   4 -11 17034.3 839.375   1
   0   4 -11 17141.7 839.152   2
   0   4 -10 8229.60 345.676  14
   0   4 -10 7329.31 350.881   2
   0   4 -10 7307.08 351.050   1
   0   4  -9 41.4875 20.5286   2
   0   4  -9 79.2881 21.6148   1
   0   4  -9 88.8153 41.5901  10
   0   4  -8 317.532 31.0433   2
   0   4  -8 284.186 30.1942   1
   0   4  -8 269.425 44.7034  10
   0   4  -7 3609.66 169.318   2
   0   4  -7 3599.55 169.743   1
   0   4  -7 3477.41 179.711  10
   0   4  -6 5876.92 278.570   2
   0   4  -6 5975.74 279.068   1
   0  -4   6 6566.31 284.236  11
   0   4  -6 6329.60 289.009  10
   0   4  -5 16962.9 732.172   1
   0   4  -5 16371.8 731.375   2
   0   4  -5 16558.0 738.395  10
   0  -4   5 16741.7 734.377  11
   0   4  -4 15686.3 696.229   2
   0   4  -4 15807.9 696.520   1
   0   4  -4 15941.3 702.155  10
   0  -4   4 15970.1 698.023  11
   0   4  -3 16581.2 714.517   1
   0   4  -3 16251.4 713.917   2
   0  -4   3 15927.7 714.386  11
   0  -4   2 710.536 48.9860  11
   0  -4   1 121959. 5265.51  11
   0  -4   0 5006.02 229.529  11
   0  -4  -1 39479.3 1693.30   7
   0  -4  -1 38964.7 1692.59  12
   0  -4  -1 38713.1 1695.69  11
   0  -4  -2 98773.8 4258.78   7
   0  -4  -2 97582.3 4257.82  12
   0  -4  -2 99886.4 4261.56  11
   0  -4  -3 22325.0 973.596   7
   0  -4  -4 20329.8 905.514   7
   0   4   4 20862.0 906.151   1
   0   4   4 20980.9 905.901   2
   0  -4  -5 93177.8 4158.29   7
   0   4   5 98034.6 4157.56   1
   0   4   5 97244.9 4157.15   2
   0  -4  -6 20002.1 917.021   7
   0   4   6 21225.1 914.173   1
   0   4   6 21312.0 913.924   2
   0  -4  -7 1027.32 69.8928   7
   0   4   7 1128.83 64.3912   1
   0   4   7 1050.75 63.4846   2
   0  -4  -8 3446.40 176.956   7
   0   4   8 3683.50 169.224   2
   0   4   8 3740.05 169.782   1
   0  -4  -8 3383.12 173.064   9
   0  -4  -9 2611.21 139.863   7
   0   4   9 2687.60 129.166   1
   0   4   9 2704.95 128.604   2
   0  -4  -9 2501.59 135.844   9
   0  -4 -10 1745.83 103.287   7
   0   4  10 1756.76 88.0320   1
   0   4  10 1620.73 86.9689   2
   0  -4 -10 1614.53 97.8726   9
   0  -4 -11 17713.9 757.814   7
   0   4  11 16641.9 739.266   2
   0   4  11 16708.3 739.597   1
   0  -4 -11 17026.1 754.045   9
   0  -4 -12 9738.87 446.363   7
   0  -4 -12 9409.75 441.826   9
   0  -4 -13 3909.41 192.061   7
   0  -4 -13 3800.93 188.469   9
   0   4  13 3436.82 160.337  15
   0  -4 -14 2845.34 161.242   7
   0  -4 -14 2697.59 156.218   9
   0   4  14 2757.47 127.776  15
   0  -4 -15 126.660 44.7607   7
   0  -4 -15 102.149 42.5781   9
   0   4  15 73.8956 17.2871  15
   0  -4 -16 1655.59 112.261   7
   0  -4 -16 1676.58 109.061   9
   0   4  16 1401.24 73.3581  15
   0   4  17 27208.1 1148.93  36
   0  -4 -17 27464.4 1152.01  52
   0  -4 -17 26895.5 1186.69   7
   0  -4 -17 25954.5 1180.57   9
   0   4  17 25212.7 1141.75  15
   0  -4 -18 156.417 49.0026   9
   0  -4 -18 41.4447 34.2711  83
   0  -4 -18 58.5032 33.9602  52
   0   4  18 54.0443 26.3321  69
   0   4  18 65.8293 28.2349  36
   0  -4 -18 82.7623 46.8209   7
   0  -4 -19 36.9871 34.5310  83
   0  -4 -19 17.0647 34.8301  52
   0   4  19 12.1653 27.1591  69
   0   4  19 13.0052 28.6293  36
   0  -4 -19-9.30715 50.1681   7
   0  -4 -20 3968.91 199.283  83
   0  -4 -20 4414.34 203.771  52
   0   4  20 3788.21 194.698  69
   0  -4 -20 4611.81 245.678   7
   0   4  20 4525.14 200.497  36
   0  -4 -21 2656.13 144.858  83
   0  -4 -21 2928.28 189.394   7
   0  -4 -21 2817.26 148.717  52
   0   4  21 3092.84 146.044  36
   0  -4 -22 3341.68 172.251  83
   0  -4 -22 3625.03 177.404  52
   0  -4 -22 3472.47 215.696   7
   0  -4 -22 3438.97 198.129  11
   0   4  22 3595.34 173.387  36
   0   4  23 1970.94 105.048  36
   0  -4 -23 1889.53 106.238  83
   0  -4 -23 1628.22 140.295   7
   0  -4 -23 1939.71 110.290  52
   0   4  24 698.286 55.7379  36
   0  -4 -24 662.026 60.6589  52
   0  -4 -24 596.902 56.2591  83
   0   4  25 2706.86 144.521  36
   0  -4 -25 2962.23 149.248  52
   0  -4 -25 2981.59 149.859  86
   0  -4 -26 125.544 39.5101  29
   0   4  26 156.143 34.6915  36
   0  -4 -26 144.704 41.5075  52
   0  -4 -26 125.139 40.3815  86
   0  -4 -27 487.213 47.2295  29
   0   4  27 514.166 44.0257  36
   0  -4 -27 482.053 48.8843  52
   0  -4 -27 397.645 45.8285  86
   0   4  28 953.334 58.7627  36
   0   4  28 822.319 55.1517  38
   0  -4 -28 918.424 61.5197  86
   0   4  29 172.305 22.8556  38
   0  -4 -29 195.746 30.5552  86
   0  -4 -30 14.0501 22.4677  29
   0  -4 -30-4.21874 20.2272  86
   0  -4 -31 104.336 19.1375  29
   0  -5  29 296.060 22.2092  39
   0   5 -29 348.297 28.5089  49
   0   5 -28-5.16434 16.2785  60
   0  -5  28 15.7350 18.0386  39
   0   5 -27 16.5348 24.5047  29
   0   5 -27 8.28094 22.4837  60
   0  -5  27-1.72175 21.2129  39
   0   5 -26 332.423 38.7434  29
   0   5 -26 319.190 27.1110  18
   0   5 -25 109.314 35.3795  29
   0   5 -25 106.097 24.8952  18
   0   5 -24 2953.64 152.824  18
   0   5 -24 3423.39 161.744  29
   0  -5  24 3453.07 157.901  82
   0   5 -23 532.163 44.6441  18
   0  -5  23 607.825 48.7528  82
   0   5 -23 578.617 54.1088  29
   0   5 -22 77.6870 25.3954  84
   0   5 -22 109.224 23.4666  23
   0   5 -22 121.901 30.8171  18
   0   5 -22 194.214 52.5927   9
   0  -5  22 55.4087 30.4217  82
   0   5 -22 129.246 40.0342  29
   0   5 -21 1484.15 84.9171  86
   0   5 -21 1333.87 70.6075  84
   0   5 -21 998.471 101.251   9
   0   5 -21 997.149 68.9802  18
   0   5 -21 958.861 65.4605  23
   0  -5  21 1561.95 78.2454  82
   0   5 -21 1155.69 78.7771  29
   0   5 -20 760.690 52.6069  84
   0   5 -20 710.704 61.6733  86
   0   5 -20 549.167 79.0258   9
   0   5 -20 676.438 73.2582   7
   0  -5  20 797.247 55.8462  82
   0   5 -20 735.102 60.4849  29
   0   5 -20 698.203 52.9259  18
   0   5 -20 699.124 48.8725  23
   0   5 -19 1965.99 100.965  84
   0   5 -19 2229.32 112.496  86
   0   5 -19 1662.76 133.918   9
   0   5 -19 1665.59 99.3072  18
   0   5 -19 1812.06 98.0632  23
   0   5 -19 1845.17 99.0759  51
   0  -5  19 2223.92 106.098  82
   0   5 -19 1878.32 105.868  29
   0   5 -18 135.248 26.3300  23
   0   5 -18 118.618 37.7063  86
   0   5 -18 126.145 30.2002  84
   0   5 -18 71.0485 48.3762  10
   0   5 -18 170.489 53.7281   9
   0   5 -18 88.4365 29.7229  18
   0   5 -18 124.085 32.2654  51
   0  -5  18 123.756 31.2775  82
   0   5 -18 146.716 38.0618  29
   0   5 -17 44.0791 22.2227  23
   0   5 -17 29.8414 28.6751  84
   0   5 -17 49.0071 33.0111  86
   0   5 -17 73.2560 45.4282  10
   0   5 -17 82.6317 46.5142   9
   0   5 -17 89.1439 27.9422  18
   0   5 -17 76.1868 29.5463  51
   0  -5  17 66.9616 28.4270  82
   0   5 -17 66.4729 34.4063  29
   0   5 -16 466.945 42.5551  29
   0   5 -16 311.453 37.4487  84
   0   5 -16 346.725 43.7161  86
   0   5 -16 466.396 65.2145  10
   0   5 -16 504.399 65.7189   9
   0   5 -16 392.026 38.7324  51
   0  -5  16 416.976 38.2667  82
   0   5 -16 401.706 38.0513  18
   0   5 -16 406.221 35.2420  23
   0   5 -15 125.040 28.2426  51
   0   5 -15 139.375 28.2220  18
   0   5 -15 166.547 32.8279  86
   0   5 -15 135.130 32.7364  29
   0   5 -15 97.6837 44.2200   9
   0   5 -15 136.273 48.7544  10
   0   5 -15 145.427 25.1250  23
   0   5 -15 190.048 29.9037  66
   0   5 -14 10764.0 501.277  10
   0   5 -14 11303.5 499.973   9
   0   5 -14 10052.4 462.181  31
   0   5 -14 10697.6 468.464  29
   0   5 -14 10592.2 463.272  14
   0   5 -13 240.942 26.5620  14
   0   5 -13 290.277 56.8946  10
   0   5 -13 291.304 50.5044   9
   0   5 -12 3611.14 168.465  14
   0   5 -12 3842.21 196.886   9
   0   5 -12 3766.73 201.456  10
   0   5 -11 18592.3 767.025  14
   0   5 -11 16061.4 773.625   2
   0   5 -11 15650.6 773.600   1
   0   5 -11 20502.4 797.539   9
   0   5 -11 19720.2 801.477  10
   0   5 -10 497.248 33.8458  14
   0   5 -10 434.641 41.6590   2
   0   5 -10 369.881 40.6255   1
   0   5  -9 6130.67 271.206  14
   0   5  -9 6040.87 282.675   1
   0   5  -9 5901.60 281.715   2
   0   5  -9 6672.99 300.343  10
   0   5  -8 29084.6 1283.03   2
   0   5  -8 29231.4 1283.49   1
   0   5  -8 30041.4 1295.50  10
   0   5  -7 144.808 31.0004   1
   0   5  -7 99.7568 28.1631   2
   0  -5   7 77.0605 35.1511  11
   0   5  -7 179.184 46.9564  10
   0   5  -6 1273.29 75.4749   2
   0   5  -6 1334.20 76.2837   1
   0   5  -6 1140.02 84.5225  10
   0  -5   6 1295.37 78.1308  11
   0   5  -5 168.444 31.7286   2
   0   5  -5 181.241 33.5827   1
   0  -5   5 182.978 35.7347  11
   0   5  -5 172.391 44.1531  10
   0   5  -4 28198.8 1240.11   1
   0   5  -4 28243.6 1239.53   2
   0   5  -4 28764.6 1245.01  10
   0  -5   4 28299.5 1240.50  11
   0   5  -3 506.458 46.7862   1
   0   5  -3 546.288 47.3333   2
   0  -5   3 508.571 47.6601  11
   0   5  -2 146660. 6291.73   1
   0   5  -2 146729. 6291.27   2
   0  -5   2 143686. 6291.03  11
   0  -5   1 207.235 35.6168  11
   0  -5   0 3498.58 165.203  12
   0  -5   0 3572.73 170.729  11
   0  -5  -1 88750.8 3907.79  12
   0   5   1 92762.6 3913.91   1
   0   5   1 93181.0 3913.47   2
   0  -5  -1 88192.2 3912.18  11
   0  -5  -2 540.727 41.5095   7
   0  -5  -2 551.335 40.6580  12
   0   5   2 491.444 43.9115   1
   0   5   2 503.068 43.2228   2
   0  -5  -2 580.304 48.0833  11
   0  -5  -3 2221.98 114.526   7
   0   5   3 2263.66 117.298   2
   0   5   3 2554.59 119.564   1
   0  -5  -3 2104.77 116.714  11
   0  -5  -4 45634.7 2048.54   7
   0   5   4 48016.6 2050.46   2
   0   5   4 48251.0 2050.96   1
   0  -5  -4 47128.3 2052.14  11
   0   5   5 10632.0 476.947   1
   0   5   5 10905.2 476.699   2
   0  -5  -5 10407.4 475.926   7
   0   5   6 508.087 44.1658   1
   0   5   6 501.844 43.2830   2
   0  -5  -6 505.551 45.6564   7
   0   5   7 4327.84 200.190   2
   0   5   7 4231.49 200.189   1
   0  -5  -7 4055.70 203.372   7
   0   5   8 390.511 39.4863   1
   0   5   8 370.838 37.4815   2
   0  -5  -8 397.924 44.7560   7
   0   5   9 9097.01 406.380   2
   0   5   9 9117.40 406.907   1
   0  -5  -9 8730.23 414.131   7
   0   5  10 18790.3 834.370   2
   0   5  10 18884.5 834.843   1
   0  -5 -10 19388.2 847.127   7
   0   5  11 4772.89 218.659   2
   0   5  11 4744.93 219.033   1
   0   5  11 4498.67 207.745  15
   0  -5 -11 5002.27 234.863   7
   0   5  12 2177.08 107.055   2
   0   5  12 2034.49 106.492   1
   0   5  12 1977.45 96.9133  15
   0  -5 -12 2266.30 128.291   7
   0   5  13 8624.05 384.873  15
   0  -5 -13 9350.22 418.491   7
   0   5  14-8.71644 17.2293  15
   0  -5 -14 45.4052 42.4834   7
   0   5  15 482.884 33.1327  15
   0  -5 -15 460.439 64.1748   7
   0   5  16 7175.56 325.538  15
   0  -5 -16 8223.15 370.663   7
   0  -5 -17 3390.69 196.458   7
   0  -5 -17 3452.31 159.334  83
   0   5  17 2941.08 149.956  15
   0   5  17 3467.43 156.877  69
   0  -5 -18 862.302 64.4647  52
   0  -5 -18 1230.92 102.750   7
   0  -5 -18 848.851 63.2698  83
   0   5  18 1116.16 55.8277  15
   0   5  18 879.580 60.5725  69
   0   5  19 2100.31 109.058  15
   0   5  19 2377.20 116.627  69
   0  -5 -19 2382.11 123.361  52
   0   5  19 2244.85 118.732  36
   0  -5 -19 2409.33 119.709  83
   0  -5 -19 2204.51 154.536   7
   0   5  20 649.224 47.4418  69
   0  -5 -20 590.195 53.1824  83
   0  -5 -20 467.220 51.1788  52
   0   5  20 352.583 46.3728  36
   0  -5 -20 418.541 72.2530   7
   0   5  21 1725.43 95.7010  69
   0   5  21 1738.71 99.3895  36
   0  -5 -21 2080.18 102.775  83
   0  -5 -21 1895.50 105.307  52
   0  -5 -21 1385.56 118.067  11
   0  -5 -21 1467.76 130.231   7
   0  -5 -22 8665.08 424.878   7
   0   5  22 8757.61 372.329  36
   0  -5 -22 8130.90 370.545  83
   0  -5 -22 8606.80 375.857  52
   0  -5 -22 7429.67 399.652  11
   0   5  22 7536.52 365.936  69
   0  -5 -23 188.389 45.6200  52
   0  -5 -23 71.1964 55.9805   7
   0   5  23 155.224 39.4460  36
   0  -5 -23 141.697 41.6535  83
   0  -5 -24-1.66467 40.0981  52
   0  -5 -24 27.1998 49.4298   7
   0  -5 -24 27.5019 36.2482  83
   0   5  24 28.9901 34.5898  36
   0  -5 -25 566.956 56.1492  52
   0   5  25 557.296 51.7332  36
   0  -5 -26 30.6467 37.5151  52
   0  -5 -26 47.4258 35.9714  86
   0   5  26 49.0217 32.0376  36
   0  -5 -27 197.275 39.9413  29
   0  -5 -27 295.911 41.8218  52
   0  -5 -27 286.581 39.4177  86
   0   5  27 275.841 36.2835  36
   0  -5 -28 668.447 49.2750  29
   0  -5 -28 577.568 47.7553  86
   0   5  28 581.730 42.4144  38
   0   5  28 556.980 44.6484  36
   0  -5 -29 297.474 33.3098  29
   0  -5 -29 279.745 32.4439  86
   0   5  29 215.659 25.7179  38
   0  -5 -30 89.8598 22.5332  29
   0  -5 -30 58.0176 21.1989  86
   0   5  30 52.1313 14.2797  38
   0  -5 -31 103.708 17.1473  29
   0   6 -29 75.9282 15.7748  48
   0  -6  28 19.3943 12.7072  39
   0  -6  27 57.4348 18.1470  87
   0   6 -27 57.8731 18.4180  60
   0  -6  27 52.5355 18.8576  39
   0   6 -26-0.66877 23.6550  60
   0  -6  26 6.10920 22.0544  39
   0   6 -25 15.3825 29.9975  29
   0   6 -25 16.3347 28.4247  60
   0   6 -24 468.968 38.1914  18
   0   6 -24 483.711 46.8982  29
   0   6 -23 105.909 28.7500  18
   0   6 -23 100.836 37.5838  29
   0   6 -22 23.7526 24.1546  84
   0   6 -22 22.1854 36.4894  29
   0   6 -22 24.1567 27.9085  18
   0   6 -22 26.3005 19.6042  23
   0   6 -21 100.660 28.7386  84
   0   6 -21 103.526 31.5332  18
   0   6 -21 138.195 24.8514  23
   0   6 -21 166.064 51.6617   9
   0  -6  21 126.704 29.8109  82
   0   6 -21 89.6939 39.4477  29
   0   6 -20 94.4253 30.9519  84
   0   6 -20 191.073 34.2951  18
   0   6 -20 80.9874 25.9322  23
   0   6 -20 151.744 52.3008   9
   0  -6  20 124.068 29.2647  82
   0   6 -20 192.281 41.5125  29
   0   6 -19 1231.29 79.9986  84
   0   6 -19 1483.16 79.6817  23
   0   6 -19 1553.40 83.3361  18
   0   6 -19 1480.65 118.675  10
   0   6 -19 1571.93 119.079   9
   0  -6  19 1302.21 81.1721  82
   0   6 -19 1623.63 90.2697  29
   0   6 -18 85.6765 31.3373  18
   0   6 -18 149.637 26.6012  23
   0   6 -18 159.499 37.2401  29
   0   6 -18 130.000 51.2945   9
   0   6 -18 187.553 54.9280  10
   0   6 -18 120.494 31.4876  84
   0   6 -17 390.073 63.7276   9
   0   6 -17 427.948 67.8910  10
   0   6 -17 338.980 39.6017  51
   0   6 -17 386.333 39.3115  18
   0   6 -17 366.092 35.1922  23
   0   6 -17 405.394 46.2695  29
   0   6 -17 318.301 45.8787  86
   0   6 -17 423.327 41.2027  84
   0   6 -16 1055.39 89.9340   9
   0   6 -16 1012.80 93.0949  10
   0   6 -16 903.766 57.5223  51
   0   6 -16 859.898 54.0777  23
   0   6 -16 926.157 58.2377  18
   0   6 -16 894.839 62.0846  29
   0   6 -16 826.251 58.0861  84
   0   6 -16 686.715 61.9274  86
   0   6 -15 6935.19 322.064   9
   0   6 -15 7146.12 328.126  10
   0   6 -15 5907.45 280.033  51
   0   6 -15 6158.46 282.376  18
   0   6 -15 6311.31 281.524  23
   0   6 -15 6475.63 286.510  29
   0   6 -15 6042.26 282.660  84
   0   6 -15 5807.61 287.691  86
   0   6 -14 620.278 74.4320  10
   0   6 -14 737.867 73.4211   9
   0   6 -14 548.465 44.4264  51
   0   6 -14 576.285 40.9457  23
   0   6 -14 558.004 43.4169  18
   0   6 -14 640.503 51.2249  86
   0   6 -14 480.456 44.7345  84
   0   6 -14 598.433 49.5954  29
   0   6 -13 1938.79 112.601   9
   0   6 -13 1709.77 115.527  10
   0   6 -13 1611.15 77.7796  14
   0   6 -13 1455.19 78.8562  51
   0   6 -13 1200.37 83.5549  86
   0   6 -13 1485.12 84.1262  29
   0   6 -12 2645.22 151.978   9
   0   6 -12 2749.47 159.943  10
   0   6 -12 2569.85 123.242  14
   0   6 -11 4082.92 197.273   9
   0   6 -11 4167.12 206.128  10
   0   6 -11 3455.54 178.642   2
   0   6 -11 3323.29 178.453   1
   0   6 -11 3708.92 167.595  14
   0   6 -10 510.347 44.1406   2
   0   6 -10 436.039 42.8636   1
   0   6 -10 417.935 30.6815  14
   0   6  -9 10940.1 477.002  10
   0   6  -9 10337.3 461.054   1
   0   6  -9 10301.8 460.478   2
   0   6  -9 9882.36 444.237  14
   0   6  -8 121.915 47.0337  10
   0   6  -8 152.153 32.3886   1
   0   6  -8 122.172 31.1542   2
   0   6  -8 150.264 18.3400  14
   0   6  -7 139.123 49.3218  10
   0  -6   7 159.782 37.0842  11
   0   6  -7 195.147 34.0714   2
   0   6  -7 202.767 36.6018   1
   0  -6   6 3948.17 198.214  11
   0   6  -6 3822.96 205.051  10
   0   6  -6 4096.56 198.234   1
   0   6  -6 4184.39 197.984   2
   0  -6   5 130.913 37.4160  11
   0   6  -5 114.630 43.9920  10
   0   6  -5 105.817 33.1253   2
   0   6  -5 114.671 34.3344   1
   0   6  -4 2561.09 145.218  10
   0  -6   4 2645.32 139.080  11
   0   6  -4 2844.91 140.645   1
   0   6  -4 2611.18 138.404   2
   0  -6   3 1428.00 87.2277  11
   0   6  -3 1476.40 88.6195   1
   0   6  -3 1404.74 87.1980   2
   0  -6   2 219.758 36.8950  11
   0   6  -2 148.969 36.7612   1
   0   6  -2 190.562 37.7783   2
   0  -6   1 83.9341 32.9456  11
   0  -6   0 39830.9 1668.26  11
   0  -6   0 37168.4 1660.53  12
   0  -6  -1 2434.97 133.807  11
   0   6   1 2706.86 135.066   2
   0   6   1 2712.27 135.327   1
   0  -6  -1 2469.40 126.463  12
   0  -6  -2 12738.6 595.297  11
   0  -6  -2 12597.6 588.965  12
   0   6   2 14290.3 597.225   2
   0   6   2 14185.1 597.686   1
   0   6   3 8179.42 365.087   2
   0   6   3 8074.89 365.519   1
   0  -6  -3 7867.72 365.007  11
   0  -6  -3 7707.99 360.433   7
   0   6   4 3401.73 166.290   2
   0   6   4 3271.48 165.987   1
   0  -6  -4 3223.67 167.454  11
   0  -6  -4 3342.21 163.205   7
   0   6   5 933.063 64.4220   1
   0   6   5 825.729 61.2035   2
   0  -6  -5 881.838 65.8580  11
   0  -6  -5 789.533 59.9755   7
   0   6   6 150.134 35.4456   2
   0   6   6 174.366 36.0034   1
   0  -6  -6 200.922 40.9200  11
   0  -6  -6 145.572 33.9398   7
   0   6   7 250.299 38.0278   1
   0   6   7 247.335 37.1797   2
   0  -6  -7 211.474 38.1274   7
   0   6   8 28179.0 1234.33   1
   0   6   8 28285.7 1233.76   2
   0  -6  -8 27864.5 1237.98   7
   0  -6  -9 28966.4 1217.40   7
   0   6   9 29314.1 1210.94   1
   0   6   9 28836.6 1210.25   2
   0   6   9 26346.7 1193.92  15
   0  -6 -10 527.136 56.8626   7
   0   6  10 479.346 46.4702   2
   0   6  10 501.211 47.6756   1
   0   6  10 462.700 32.5122  15
   0  -6 -11 5666.98 271.906   7
   0   6  11 5443.91 258.142   1
   0   6  11 5659.00 258.387   2
   0   6  11 5339.12 243.676  15
   0  -6 -12 9614.05 423.091   7
   0   6  12 8903.72 403.858   2
   0   6  12 8912.21 404.397   1
   0   6  12 8668.03 390.461  15
   0   6  13 141.962 22.3325  15
   0  -6 -13 139.955 45.8564   7
   0   6  14 38.0425 18.4158  15
   0  -6 -14 90.2172 45.6374   7
   0   6  15 29.0396 19.3078  15
   0  -6 -15 26.3939 42.7012   7
   0   6  16 5549.85 252.410  15
   0   6  16 5599.16 256.446  69
   0  -6 -16 5745.53 294.013   7
   0   6  17 17.1146 19.6969  15
   0   6  17 24.2354 28.9007  69
   0  -6 -17 17.5352 49.8422   7
   0   6  18 4339.02 201.008  69
   0  -6 -18 4219.49 202.136  83
   0  -6 -18 4621.88 245.291   7
   0   6  18 4103.24 194.687  15
   0   6  19 240.373 37.7076  69
   0  -6 -19 109.739 54.6016   7
   0  -6 -19 114.251 47.3386  11
   0  -6 -19 168.767 41.4569  83
   0  -6 -19 233.122 44.2886  52
   0   6  20 361.766 44.0559  69
   0  -6 -20 380.660 74.6541   7
   0  -6 -20 357.818 62.0531  11
   0  -6 -20 360.936 48.6950  83
   0  -6 -20 405.789 49.0361  52
   0   6  21 1965.96 107.580  69
   0  -6 -21 2200.34 112.216  83
   0  -6 -21 1788.79 147.196   7
   0  -6 -21 1633.38 132.466  11
   0  -6 -21 2160.86 115.671  52
   0   6  22 1249.75 74.8300  69
   0   6  22 1222.72 77.0288  36
   0  -6 -22 1313.01 79.6219  83
   0  -6 -22 1180.54 113.763   7
   0  -6 -22 938.404 95.9392  11
   0  -6 -22 1272.88 83.8072  52
   0  -6 -23 1195.43 74.8646  83
   0  -6 -23 1152.25 108.352   7
   0   6  23 1124.74 74.9294  36
   0   6  23 1130.89 70.0036  69
   0  -6 -23 1070.95 77.8749  52
   0  -6 -24 751.190 61.1662  83
   0   6  24 893.780 62.7062  36
   0  -6 -24 879.398 67.4895  52
   0  -6 -25 1031.86 68.7503  83
   0   6  25 1161.90 71.9088  36
   0  -6 -25 1128.37 75.8496  52
   0  -6 -26 1176.36 78.0181  86
   0  -6 -26 1308.80 79.1184  52
   0   6  26 1252.05 76.0676  36
   0  -6 -27 136.776 36.5925  29
   0   6  27 153.402 33.4303  36
   0  -6 -27 122.836 35.0079  86
   0  -6 -27 131.861 36.4103  52
   0   6  27 133.701 33.8443  82
   0  -6 -28 1027.60 64.6370  29
   0   6  28 1003.68 62.6710  36
   0   6  28 948.370 61.2147  38
   0  -6 -28 1131.99 65.8521  86
   0  -6 -28 1127.57 65.9739  52
   0   6  28 1121.16 65.1192  82
   0  -6 -29 520.203 40.7510  86
   0   6  29 558.667 37.5717  38
   0   6  29 493.763 40.9453  82
   0  -6 -29 642.879 42.6162  29
   0  -6 -30 184.706 23.8977  86
   0   6  30 210.681 24.0030  82
   0   6  30 205.254 20.3970  38
   0   6  31 62.2411 14.5441  82
   0  -6 -31 99.7620 16.1110  29
   0   7 -28 28.1851 14.3766  21
   0  -7  27 262.059 21.1207  39
   0   7 -27 410.126 32.7961  49
   0  -7  26-8.48274 17.6050  39
   0   7 -25 244.932 29.8221  60
   0  -7  25 261.982 29.1898  39
   0  -7  25 219.147 27.1519  87
   0   7 -24 7.74343 28.9788  60
   0  -7  24 22.4370 24.4084  39
   0   7 -23 1109.55 67.8927  60
   0   7 -23 1138.49 71.7615  29
   0   7 -23 1049.14 63.1724  18
   0   7 -22 410.319 45.3134  60
   0   7 -22 351.534 37.7899  18
   0   7 -22 358.167 46.4419  29
   0   7 -21 1099.45 68.6498  18
   0   7 -21 1064.16 63.8747  23
   0   7 -21 1235.43 67.5568  84
   0   7 -21 1185.46 76.8876  29
   0   7 -20 25.1184 23.3244  23
   0   7 -20 32.2792 29.0528  18
   0   7 -20 51.6215 41.8174   9
   0   7 -20 61.6898 29.0142  84
   0   7 -20 35.5605 37.3395  29
   0   7 -19 207.312 29.0724  23
   0   7 -19 184.907 34.0079  18
   0   7 -19 115.739 54.6572  10
   0   7 -19 135.935 50.3911   9
   0   7 -19 182.048 33.9153  84
   0   7 -19 151.299 41.4326  29
   0   7 -18 130.004 27.9498  23
   0   7 -18 132.248 33.6540  18
   0   7 -18 132.042 53.3103  10
   0   7 -18 156.346 49.4782   9
   0   7 -18 163.195 35.0924  84
   0   7 -18 143.157 41.1072  29
   0   7 -17 3210.79 153.506  23
   0   7 -17 3095.49 154.599  18
   0   7 -17 3285.97 193.261   9
   0   7 -17 3037.19 195.430  10
   0   7 -17 3131.17 155.239  84
   0   7 -17 3202.40 160.122  29
   0   7 -16 599.432 49.6667  18
   0   7 -16 666.184 46.8307  23
   0   7 -16 566.294 77.8602  10
   0   7 -16 583.609 72.6490   9
   0   7 -16 665.983 51.3592  84
   0   7 -16 592.618 54.5075  29
   0   7 -15 1452.80 77.7525  84
   0   7 -15 1252.98 109.092  10
   0   7 -15 1384.79 106.685   9
   0   7 -15 1295.47 75.5308  18
   0   7 -15 1220.26 72.6910  23
   0   7 -15 1205.37 78.4600  29
   0   7 -15 1259.56 74.3954  51
   0   7 -14 2157.55 110.778  84
   0   7 -14 2239.78 147.274  10
   0   7 -14 2078.38 135.801   9
   0   7 -14 2148.37 107.734  23
   0   7 -14 2030.54 108.203  18
   0   7 -14 2100.14 112.769  29
   0   7 -14 2075.19 103.854  61
   0   7 -14 2184.05 108.314  51
   0   7 -13 464.339 37.9716  14
   0   7 -13 501.695 62.3948   9
   0   7 -13 502.562 71.8873  10
   0   7 -13 580.040 44.9311  51
   0   7 -13 670.106 41.3921  61
   0   7 -13 519.435 43.0241  18
   0   7 -13 498.585 39.9134  23
   0   7 -13 520.273 45.9199  29
   0   7 -12 2993.73 166.297   9
   0   7 -12 3198.52 178.011  10
   0   7 -12 3044.50 136.037  14
   0   7 -12 2776.51 138.555  18
   0   7 -12 2741.49 137.100  51
   0   7 -12 2781.51 142.248  29
   0   7 -11 382.649 63.1846  10
   0   7 -11 374.218 51.3032   9
   0   7 -11 348.562 28.0370  14
   0   7 -11 283.134 39.3958   2
   0   7 -11 282.692 39.0424   1
   0   7 -10 65.4892 48.1086  10
   0   7 -10 55.4973 18.1583  14
   0   7 -10 51.2479 28.5259   1
   0   7 -10 39.2831 27.8508   2
   0   7  -9 2278.90 140.990  10
   0   7  -9 2248.30 105.934  14
   0   7  -9 2210.58 125.757   1
   0   7  -9 2239.39 125.366   2
   0   7  -8 3495.00 184.289  10
   0   7  -8 3163.65 149.309  14
   0   7  -8 3447.84 172.137   1
   0   7  -8 3462.25 171.435   2
   0   7  -7 129.481 49.6765  10
   0  -7   7 108.650 36.8454  11
   0   7  -7 91.1849 17.1995  14
   0   7  -7 135.158 36.4471   1
   0   7  -7 165.045 37.0711   2
   0  -7   6 60.1491 34.6872  11
   0   7  -6 43.6500 46.0909  10
   0   7  -6 66.3197 34.9922   2
   0   7  -6 63.3181 34.1524   1
   0  -7   5 2179.38 123.724  11
   0   7  -5 2235.96 133.216  10
   0   7  -5 2152.49 123.743   2
   0   7  -5 2236.68 125.372   1
   0  -7   4 23722.4 1064.42  11
   0   7  -4 24246.1 1064.37   2
   0   7  -4 24266.7 1065.20   1
   0  -7   3 31698.3 1407.52  11
   0   7  -3 32355.6 1408.99   1
   0   7  -3 32141.8 1407.87   2
   0  -7   2 13312.6 607.299  11
   0   7  -2 13810.4 608.706   1
   0   7  -2 13334.8 607.601   2
   0  -7   1 95.3459 36.2672  11
   0  -7   1 51.8110 27.1885  12
   0  -7   0 5243.94 248.363  12
   0  -7   0 5525.94 258.870  11
   0  -7  -1 9837.45 446.943  11
   0   7   1 10416.8 448.182   2
   0   7   1 10635.8 449.294   1
   0  -7  -2 3292.70 161.739  11
   0  -7  -2 2757.61 149.230  12
   0   7   2 3128.35 160.702   1
   0   7   2 3263.00 160.756   2
   0  -7  -3 3104.78 165.641  11
   0   7   3 3222.11 165.909   2
   0   7   3 3288.28 166.805   1
   0  -7  -4 581.735 57.7970  11
   0  -7  -4 578.228 49.9261   7
   0   7   4 534.226 57.1269   2
   0   7   4 563.687 56.9484   1
   0  -7  -5 9722.60 452.801  11
   0  -7  -5 9590.88 447.353   7
   0   7   5 10114.9 451.156   2
   0   7   5 9937.48 451.245   1
   0  -7  -6 934.921 75.3535  11
   0  -7  -6 1009.19 70.0351   7
   0   7   6 955.368 72.2132   2
   0   7   6 979.287 72.9548   1
   0  -7  -7 30895.7 1403.80  11
   0  -7  -7 31095.6 1398.94   7
   0   7   7 32849.4 1400.49   1
   0   7   7 32508.4 1399.59   2
   0  -7  -8 81.5610 42.6961  11
   0  -7  -8 106.462 38.6987   7
   0   7   8 58.0492 34.6426   1
   0   7   8 56.9277 32.9050   2
   0  -7  -9 94.6633 46.3921  11
   0   7   9 109.266 33.9823   1
   0   7   9 148.137 36.3257   2
   0  -7  -9 85.6510 38.4705   7
   0   7  10 714.024 57.6786   2
   0   7  10 764.588 59.3457   1
   0  -7 -10 755.080 66.8278   7
   0   7  10 609.942 41.0721  15
   0   7  11 9687.51 444.136   2
   0   7  11 9930.30 445.386   1
   0  -7 -11 10107.1 457.104   7
   0   7  11 9482.61 426.370  15
   0   7  12 2366.02 124.202   2
   0   7  12 2374.90 124.564   1
   0  -7 -12 2371.45 138.908   7
   0   7  12 2068.75 106.176  15
   0   7  13 65.8109 28.8182   2
   0   7  13 81.8433 30.9843   1
   0   7  13 43.4800 21.4073  15
   0  -7 -13 147.324 46.0914   7
   0   7  14 5724.95 260.288  15
   0  -7 -14 5978.48 298.227   7
   0   7  15 857.026 50.5112  15
   0   7  15 756.660 55.0013  69
   0   7  16 9258.62 402.093  69
   0  -7 -16 8485.09 436.606   7
   0  -7 -16 8345.85 433.709  11
   0   7  17 28.5061 30.5835  69
   0  -7 -17 27.6423 45.3058   7
   0  -7 -17 16.9688 39.8021  11
   0   7  18 7285.72 327.483  36
   0  -7 -18 7316.00 366.124  11
   0   7  18 6946.70 326.485  69
   0  -7 -18 7283.56 371.981   7
   0   7  19 257.894 39.2506  36
   0  -7 -19 311.491 43.3868  83
   0  -7 -19 312.070 59.5134  11
   0  -7 -19 327.841 65.1175   7
   0   7  19 315.220 41.7880  69
   0   7  20 1177.52 74.7318  69
   0   7  20 1109.07 73.9755  36
   0  -7 -20 1243.39 80.6063  52
   0  -7 -20 1015.57 100.698  11
   0  -7 -20 1216.17 75.9824  83
   0  -7 -20 1115.44 108.147   7
   0   7  21 3396.04 164.613  69
   0  -7 -21 3513.05 170.968  52
   0  -7 -21 3059.46 198.540  11
   0  -7 -21 3245.56 165.522  83
   0  -7 -21 3333.95 212.501   7
   0   7  22 29.2733 34.0700  69
   0  -7 -22 1.71084 40.0820  52
   0  -7 -22 53.3474 42.9785  11
   0  -7 -22 1.36316 36.9526  83
   0  -7 -22 82.9831 54.4006   7
   0  -7 -23 3933.43 182.902  83
   0  -7 -23 3992.53 189.079  52
   0   7  23 3564.52 180.368  69
   0  -7 -24 180.636 38.3948  83
   0  -7 -24 167.502 43.1763  52
   0  -7 -25 288.082 38.9575  83
   0  -7 -25 304.731 45.9319  52
   0   7  26 45.6305 32.8086  36
   0  -7 -26 63.2581 36.2700  52
   0  -7 -27 550.375 48.8946  86
   0  -7 -27 662.971 50.6751  52
   0   7  27 596.004 48.0054  82
   0   7  27 596.002 46.5803  36
   0   7  28 86.9893 27.0829  36
   0   7  28 75.9764 25.0673  38
   0  -7 -28 91.5390 30.1131  29
   0  -7 -28 97.3944 29.7901  52
   0  -7 -28 112.748 29.7343  86
   0   7  28 98.6161 26.6133  82
   0  -7 -29 55.1691 24.5687  29
   0   7  29 65.3945 20.6457  38
   0  -7 -29 78.3789 23.1180  86
   0   7  29 51.0109 22.7146  82
   0  -7 -30-5.29928 17.1313  29
   0   7  30 4.42222 13.8792  38
   0   7  30 14.3490 16.2522  82
   0  -7 -30 26.9443 16.2822  86
   0  -7 -31 46.9960 11.9124  29
   0   8 -27 216.628 23.2139  49
   0   8 -26 50.3527 25.3250  49
   0  -8  25 452.772 31.9173  39
   0   8 -25 599.225 45.1471  49
   0  -8  24 43.8700 20.6178  39
   0   8 -24 75.3017 25.5194  60
   0  -8  23 2987.26 136.483  39
   0   8 -23 2656.02 135.357  60
   0  -8  22 1970.16 99.1283  39
   0   8 -22 1881.48 98.1218  37
   0   8 -22 1799.89 99.0093  60
   0  -8  21 3091.87 144.865  39
   0   8 -21 2732.08 143.334  60
   0   8 -20 574.515 55.5821  29
   0   8 -20 595.784 47.5529  18
   0   8 -20 519.005 41.6531  23
   0   8 -20 555.154 52.8858  60
   0  -8  20 709.799 49.5387  39
   0   8 -19 138.951 48.1333   9
   0   8 -19 24.2486 46.0471  10
   0   8 -19 149.760 40.5250  60
   0   8 -19 117.706 32.3867  84
   0   8 -19 129.455 38.8787  29
   0   8 -19 118.033 26.7833  23
   0   8 -19 129.437 33.6444  18
   0   8 -18 125.136 53.3176  10
   0   8 -18 214.916 51.7161   9
   0   8 -18 193.166 41.2271  60
   0   8 -18 77.3501 33.4573  84
   0   8 -18 151.966 29.1369  23
   0   8 -18 169.306 34.2446  18
   0   8 -18 138.171 40.1809  29
   0   8 -17 1280.87 84.6000  29
   0   8 -17 1307.23 75.7151  23
   0   8 -17 1341.32 78.8183  18
   0   8 -17 1382.06 81.0118  84
   0   8 -17 1200.23 106.078   9
   0   8 -17 1372.43 117.432  10
   0   8 -16 282.755 44.2623  29
   0   8 -16 234.441 37.1936  18
   0   8 -16 234.295 31.6090  23
   0   8 -16 192.533 37.5892  84
   0   8 -16 115.310 57.0894  10
   0   8 -16 243.047 55.2684   9
   0   8 -15 30.3019 33.9897  29
   0   8 -15 86.6719 31.6630  18
   0   8 -15 29.3458 24.9613  23
   0   8 -15 44.6018 32.0869  84
   0   8 -15 40.8864 39.7871   9
   0   8 -15 29.4878 48.6243  10
   0   8 -14 402.330 46.2967  29
   0   8 -14 480.251 42.7907  18
   0   8 -14 431.320 38.4229  23
   0   8 -14 364.813 42.6756  84
   0   8 -14 461.788 71.8593  10
   0   8 -14 467.400 60.5102   9
   0   8 -13 844.321 82.1047   9
   0   8 -13 937.738 95.8811  10
   0   8 -13 856.376 55.2705  14
   0   8 -13 935.130 64.6279  29
   0   8 -13 1144.23 60.7776  68
   0   8 -13 828.190 57.2926  23
   0   8 -13 904.247 61.5030  18
   0   8 -12 1376.88 71.8807  51
   0   8 -12 1172.54 66.2889  14
   0   8 -12 1507.36 77.4582  84
   0   8 -12 1330.62 70.8530  68
   0   8 -12 1102.70 68.8438  23
   0   8 -12 1111.05 70.7791  18
   0   8 -12 1395.36 111.814  10
   0   8 -12 1149.24 91.9358   9
   0   8 -12 1221.12 75.5109  29
   0   8 -11 5289.15 228.164  14
   0   8 -11 4774.23 248.246   2
   0   8 -11 4610.77 247.683   1
   0   8 -11 5055.47 235.297  29
   0   8 -11 5740.32 261.395   9
   0   8 -11 5325.64 272.798  10
   0   8 -11 4912.95 231.527  23
   0   8 -11 4920.33 231.906  18
   0   8 -11 5054.96 234.148  84
   0   8 -11 4879.89 232.620  60
   0   8 -10 1377.14 92.0635   2
   0   8 -10 1328.89 92.8065   1
   0   8 -10 1364.54 70.9407  14
   0   8 -10 1397.56 79.5187  29
   0   8 -10 1521.49 112.661  10
   0   8 -10 1513.41 98.6638   9
   0   8  -9 256.100 23.7953  14
   0   8  -9 203.863 40.6132   2
   0   8  -9 181.150 40.3529   1
   0   8  -9 293.429 59.3536  10
   0   8  -8 590.027 36.7338  14
   0   8  -8 679.254 62.6476   1
   0   8  -8 601.639 59.3795   2
   0   8  -8 706.911 76.3658  10
   0   8  -7 781.669 45.4382  14
   0   8  -7 964.834 73.1646   2
   0   8  -7 987.129 74.9096   1
   0  -8   7 881.522 70.4642  11
   0   8  -7 1049.50 86.7345  10
   0   8  -6 1870.63 91.2445  14
   0   8  -6 2055.41 120.368   2
   0   8  -6 2015.09 120.128   1
   0   8  -6 2123.11 130.969  10
   0  -8   6 2038.59 119.478  11
   0   8  -5 15375.7 698.034   2
   0   8  -5 15459.4 699.008   1
   0   8  -5 15337.4 704.914  10
   0  -8   5 15498.7 697.462  11
   0   8  -4 4695.00 241.534   1
   0   8  -4 4846.22 241.556   2
   0  -8   4 4906.64 240.621  11
   0   8  -3 7.44938 37.3388   2
   0   8  -3 2.53084 38.3287   1
   0  -8   3 35.6329 25.0971  12
   0  -8   3 48.8343 34.7229  11
   0  -8   2 330.777 38.9174  12
   0   8  -2 486.440 55.8472   1
   0   8  -2 472.867 55.7665   2
   0  -8   2 471.759 54.3928  11
   0  -8   1 15809.8 723.918  12
   0  -8   1 17291.7 737.803  11
   0  -8   0 6902.24 330.404  12
   0  -8   0 7774.26 345.256  11
   0  -8  -1 26259.9 1246.22  12
   0   8   1 30369.8 1262.55   1
   0   8   1 30367.8 1261.70   2
   0  -8  -1 29012.0 1259.77  11
   0   8   2 3291.62 170.636   1
   0   8   2 3198.71 169.751   2
   0  -8  -2 2981.75 167.992  11
   0   8   3 12778.0 573.190   2
   0   8   3 12467.8 573.506   1
   0  -8  -3 12382.8 572.604  11
   0   8   4 8662.20 405.576   2
   0   8   4 8926.97 406.790   1
   0  -8  -4 8384.00 405.589  11
   0   8   5 105.297 41.6684   2
   0   8   5 124.308 44.3665   1
   0  -8  -5 95.2820 43.7581  11
   0  -8  -5 50.1445 31.3146   7
   0   8   6 16915.1 723.390   1
   0   8   6 16373.4 721.813   2
   0  -8  -6 15357.6 722.581  11
   0  -8  -6 15387.0 716.460   7
   0   8   7 5484.77 276.868   1
   0   8   7 5770.44 277.464   2
   0  -8  -7 5672.89 282.528  11
   0  -8  -7 5744.65 276.692   7
   0   8   8 12402.0 574.778   1
   0   8   8 12620.6 574.399   2
   0  -8  -8 12709.8 581.300  11
   0  -8  -8 12559.8 575.217   7
   0   8   9 902.103 72.8267   1
   0   8   9 916.392 72.5680   2
   0  -8  -9 843.420 79.2055  11
   0  -8  -9 894.164 74.2904   7
   0   8  10 71.0398 35.6425   1
   0   8  10 85.7609 35.4372   2
   0  -8 -10 81.5075 47.5719  11
   0  -8 -10 86.0163 40.0952   7
   0   8  11 811.969 69.1527   1
   0   8  11 962.744 71.6772   2
   0  -8 -11 917.443 78.2899   7
   0   8  12 2683.90 154.720   2
   0   8  12 2871.26 157.192   1
   0  -8 -12 3146.63 170.704   7
   0   8  13 686.267 52.8691  69
   0   8  13 870.407 65.8317   2
   0   8  13 819.997 66.2000   1
   0  -8 -13 884.502 81.5655   7
   0   8  14 1955.15 102.366  71
   0  -8 -14 1815.35 133.169  11
   0  -8 -14 1836.68 132.628   7
   0   8  14 2121.67 104.615  69
   0   8  15 5159.04 244.225  71
   0  -8 -15 5589.25 284.539  11
   0  -8 -15 5630.55 285.595   7
   0   8  15 5305.11 246.189  69
   0   8  16 567.725 46.6589  71
   0   8  16 634.412 51.1225  69
   0  -8 -16 565.249 75.7168  11
   0  -8 -16 519.768 73.0221   7
   0   8  17 20.5837 27.7975  71
   0   8  17 3.79773 26.5843  36
   0   8  17 3.97003 33.8948  69
   0  -8 -17-4.57842 46.5056  11
   0  -8 -17 14.3661 47.6064   7
   0   8  18 2720.04 138.695  36
   0   8  18 2890.88 140.223  69
   0  -8 -18 2507.98 171.493  11
   0  -8 -18 2681.82 179.448   7
   0   8  19 1669.55 93.4441  36
   0  -8 -19 1484.09 130.175   7
   0  -8 -19 1487.85 125.006  11
   0   8  19 1675.20 94.1057  69
   0   8  20 172.757 39.0190  69
   0   8  20 126.066 34.5282  36
   0  -8 -20 57.5352 38.1726  83
   0  -8 -20 76.1802 54.3179   7
   0  -8 -20 120.261 51.1148  11
   0  -8 -20 118.535 41.7007  52
   0   8  21 1879.30 99.0773  69
   0   8  21 1656.04 97.0149  36
   0  -8 -21 1691.73 97.6094  83
   0  -8 -21 1458.73 133.081   7
   0  -8 -21 1539.29 127.137  11
   0  -8 -21 1839.63 103.573  52
   0   8  22 16.3788 35.4552  69
   0   8  22 8.54314 34.2346  36
   0  -8 -22 1.32332 36.3391  83
   0  -8 -22 16.6536 45.1897   7
   0  -8 -22 40.5280 40.4452  52
   0  -8 -22 46.2161 42.2704  11
   0  -8 -23 6186.80 274.126  52
   0  -8 -23 5582.19 266.854  83
   0   8  23 5384.55 266.720  69
   0   8  23 6135.10 269.926  36
   0  -8 -24 148.731 42.9416  52
   0  -8 -24 117.127 35.5337  83
   0  -8 -25 1381.16 83.8122  52
   0  -8 -25 1326.80 76.2996  83
   0  -8 -26 1069.27 69.6046  52
   0  -8 -27 5.55436 30.1446  86
   0   8  27-4.88745 25.0571  82
   0  -8 -27 26.2465 30.5601  52
   0  -8 -28 121.940 28.2936  52
   0  -8 -28 140.406 28.4271  29
   0   8  28 89.1374 23.6808  82
   0   8  28 86.3853 23.6591  38
   0  -8 -28 108.705 27.6900  86
   0  -8 -29 33.6863 21.6637  29
   0   8  29-6.08008 17.6000  82
   0   8  29 8.68669 17.7599  38
   0  -8 -29 19.0301 20.4351  86
   0  -8 -30 20.4058 16.2505  29
   0  -8 -30 6.64542 12.6633  86
   0   8  30 13.7101 12.8789  38
   0   8  30 5.17260 10.8304  82
   0   9 -26 1.56116 17.4637  21
   0   9 -26 3.65425 14.4549  30
   0   9 -26 1.06070 20.3446  49
   0   9 -25 175.704 29.4598  49
   0   9 -24 28.0800 31.6559  49
   0  -9  23 324.285 27.0457  39
   0   9 -23 335.656 42.3906  49
   0   9 -22 300.988 34.7400  60
   0  -9  22 310.123 30.0815  39
   0   9 -22 315.340 35.5217  37
   0   9 -21 101.847 31.8724  60
   0  -9  21 81.5223 25.2285  39
   0   9 -21 94.0227 32.2238  37
   0   9 -20 137.009 36.0849  60
   0  -9  20 208.285 30.1761  39
   0   9 -19 26.0053 22.1896  23
   0   9 -19 58.9221 35.5721  60
   0  -9  19 78.0397 26.3419  39
   0   9 -18 372.349 36.3635  23
   0  -9  18 371.735 37.7631  39
   0   9 -18 425.639 46.9459  60
   0   9 -18 374.799 67.9079  10
   0   9 -18 383.424 57.6886   9
   0  -9  17 748.591 53.4173  39
   0   9 -17 696.283 51.6316  23
   0   9 -17 784.805 57.4305  84
   0   9 -17 773.841 58.8754  60
   0   9 -17 736.621 87.0634  10
   0   9 -17 784.909 79.2607   9
   0  -9  16 8615.11 372.105  39
   0   9 -16 8064.11 372.759  60
   0   9 -16 8122.68 370.069  23
   0   9 -16 8153.90 371.920  18
   0   9 -16 8331.64 373.279  84
   0   9 -16 8068.93 420.523  10
   0   9 -16 7539.48 406.029   9
   0   9 -15 2548.80 132.014  60
   0   9 -15 2571.23 161.733   9
   0   9 -15 2687.70 177.141  10
   0   9 -15 2527.63 128.554  23
   0   9 -15 2463.80 130.747  18
   0   9 -15 2672.94 132.999  84
   0   9 -14 6011.96 282.657  60
   0   9 -14 6267.50 284.317  84
   0   9 -14 6480.61 316.993   9
   0   9 -14 6380.17 330.743  10
   0   9 -14 6068.17 280.385  23
   0   9 -14 6282.41 282.322  18
   0   9 -14 5843.13 277.155  68
   0   9 -13 700.066 56.1002  60
   0   9 -13 557.643 54.5593  84
   0   9 -13 747.943 88.0170  10
   0   9 -13 731.892 53.5486  18
   0   9 -13 745.381 50.6015  23
   0   9 -13 613.732 49.6925  68
   0   9 -12 1358.56 78.5633  68
   0   9 -12 1488.72 83.7045  84
   0   9 -12 1443.06 83.6690  60
   0   9 -12 1441.30 104.216   9
   0   9 -12 1559.10 122.059  10
   0   9 -12 1395.57 79.8509  23
   0   9 -12 1392.24 81.7307  18
   0   9 -12 1455.95 74.9097  14
   0   9 -11 284.688 28.0407  14
   0   9 -11 246.317 42.3035   2
   0   9 -11 278.780 43.8026   1
   0   9 -11 345.774 40.6945  60
   0   9 -11 390.330 41.6604  84
   0   9 -11 248.132 46.7150   9
   0   9 -11 345.078 67.9634  10
   0   9 -11 272.616 36.7040  18
   0   9 -11 283.251 33.0815  23
   0   9 -11 317.639 36.0276  68
   0   9 -10 151.342 21.4103  14
   0   9 -10 42.8681 33.8609   2
   0   9 -10 43.7716 36.3546   1
   0   9 -10 153.021 34.5725  60
   0   9 -10 77.1662 30.5015  68
   0   9 -10 102.898 25.8326  23
   0   9 -10 176.956 31.6022  18
   0   9 -10 173.683 40.6550   9
   0   9 -10 186.125 58.3448  10
   0   9 -10 109.329 33.2317  84
   0   9  -9 6083.95 299.548   2
   0   9  -9 6244.91 301.106   1
   0   9  -9 5544.32 270.748  68
   0   9  -9 5771.05 272.802  23
   0   9  -9 6262.84 296.222   9
   0   9  -9 6836.85 318.382  10
   0   9  -9 6108.33 268.050  14
   0   9  -9 6199.33 275.995  84
   0   9  -8 1438.87 109.805  10
   0   9  -8 1362.61 97.0911   2
   0   9  -8 1350.14 96.7304   1
   0   9  -8 1331.67 66.4306  14
   0   9  -8 1172.74 74.3548  84
   0   9  -7 871.027 47.1995  14
   0   9  -7 826.876 76.8352   1
   0   9  -7 881.189 77.0780   2
   0   9  -7 889.456 86.8286  10
   0  -9   7 831.015 73.3040  11
   0   9  -6 13.6485 14.3584  14
   0   9  -6 21.6273 36.8607   2
   0   9  -6 63.0482 39.9744   1
   0   9  -6 3.60892 49.7588  10
   0  -9   6 29.7152 37.0399  11
   0   9  -5 2212.57 128.716   1
   0   9  -5 2408.80 130.498   2
   0  -9   5 2094.87 125.259  11
   0   9  -4 11389.8 522.486  14
   0  -9   4 11551.8 541.208  12
   0   9  -4 14132.2 562.628   2
   0   9  -4 14226.5 563.595   1
   0  -9   4 13360.4 558.539  11
   0  -9   3 717.769 57.9392  12
   0   9  -3 933.172 75.9830   2
   0   9  -3 976.817 79.8218   1
   0  -9   3 857.190 73.9184  11
   0  -9   2 1381.23 87.9454  12
   0   9  -2 1659.75 107.788   2
   0   9  -2 1688.85 108.871   1
   0  -9   2 1588.01 105.177  11
   0   9  -2 1550.36 110.334  10
   0  -9   1 489.473 44.7443  12
   0  -9   1 609.182 62.5625  11
   0  -9   0 412.435 41.7507  12
   0  -9   0 470.043 58.0966  11
   0  -9  -1 2201.22 125.944  12
   0  -9  -1 2421.21 144.328  11
   0   9   1 2755.77 149.058   2
   0   9   1 2639.13 148.723   1
   0  -9  -2 521.978 61.0358  11
   0   9   2 570.865 63.9087   2
   0   9   2 482.527 62.2226   1
   0  -9  -3 8369.11 408.695  11
   0   9   3 8737.87 409.921   2
   0   9   3 8721.15 410.691   1
   0  -9  -4 2219.66 136.678  11
   0   9   4 2241.02 137.473   1
   0   9   4 2201.00 136.121   2
   0  -9  -5 909.460 78.1413  11
   0   9   5 901.854 77.7326   1
   0   9   5 944.707 78.2418   2
   0  -9  -6 337.244 56.9622  11
   0   9   6 284.503 51.5945   1
   0   9   6 345.400 51.3270   2
   0  -9  -7 509.457 65.5287  11
   0   9   7 542.745 61.8043   1
   0   9   7 604.134 63.2956   2
   0  -9  -7 512.933 57.9226   7
   0  -9  -8 2903.82 171.818  11
   0   9   8 3084.35 169.159   1
   0   9   8 3028.26 167.771   2
   0  -9  -8 2953.99 166.115   7
   0  -9  -9 5509.05 286.873  11
   0   9   9 5554.62 279.214   2
   0   9   9 5628.82 280.334   1
   0  -9  -9 5664.22 282.020   7
   0  -9 -10 125.326 48.7253  11
   0   9  10 69.6649 38.7015   1
   0   9  10 89.0521 38.4365   2
   0  -9 -10 68.6653 40.3385   7
   0  -9 -11 541.757 71.8015  11
   0   9  11 654.138 63.8358   1
   0   9  11 569.390 60.6486   2
   0  -9 -11 627.183 68.3479   7
   0   9  12 1298.37 71.9214  71
   0   9  12 1069.50 85.8355   2
   0   9  12 1119.29 87.6363   1
   0  -9 -12 1134.05 94.9939   7
   0   9  13 3487.07 157.669  69
   0   9  13 3435.39 157.360  71
   0   9  13 2864.68 173.359   1
   0   9  13 2778.26 171.723   2
   0  -9 -13 2943.25 185.142   7
   0  -9 -14 38.1078 46.9636   7
   0   9  14 79.1375 32.8347  71
   0   9  14 37.2580 32.5174  69
   0   9  15 2078.21 110.804  71
   0  -9 -15 1938.18 144.938  11
   0  -9 -15 1986.58 144.008   7
   0   9  15 2265.63 113.610  69
   0   9  16 5129.71 244.363  71
   0   9  16 5378.37 246.633  69
   0  -9 -16 5304.48 287.856  11
   0  -9 -16 5311.30 286.702   7
   0   9  17 2149.45 115.431  71
   0   9  17 2273.16 116.305  36
   0   9  17 2365.83 119.613  69
   0  -9 -17 2270.55 155.128  11
   0  -9 -17 2039.60 152.331   7
   0   9  18 1117.71 70.2250  71
   0   9  18 1062.93 70.3769  36
   0   9  18 1260.57 76.7864  69
   0  -9 -18 1166.63 106.066  11
   0  -9 -18 982.314 102.458   7
   0   9  19 536.050 48.1139  71
   0   9  19 642.593 52.2739  36
   0  -9 -19 689.289 86.5609   7
   0   9  19 641.207 56.1518  69
   0  -9 -19 561.553 76.7192  11
   0   9  20 1631.05 92.8836  36
   0  -9 -20 1653.73 94.6432  83
   0  -9 -20 1461.75 130.951   7
   0  -9 -20 1501.74 126.273  11
   0   9  20 1662.45 95.0443  69
   0   9  21 686.640 58.6054  69
   0   9  21 665.639 54.8983  36
   0  -9 -21 712.656 57.1038  83
   0  -9 -21 565.549 82.3396   7
   0  -9 -21 657.445 61.4309  52
   0  -9 -21 621.639 80.4185  11
   0  -9 -22 188.878 46.5057  52
   0  -9 -22 242.411 40.4021  83
   0   9  22 248.488 41.7298  69
   0   9  22 204.115 38.3813  36
   0  -9 -23 731.103 61.3867  52
   0  -9 -23 622.911 53.1756  83
   0   9  23 693.503 55.9333  69
   0   9  23 707.556 53.8205  36
   0  -9 -24 68.0881 38.4826  52
   0  -9 -24 81.8989 31.6216  83
   0   9  24 53.4911 34.2196  69
   0   9  24 97.4654 32.3108  36
   0   9  25 168.811 32.7486  36
   0  -9 -25 179.990 39.9293  52
   0  -9 -25 142.974 30.7202  83
   0   9  26 2016.83 102.398  36
   0   9  26 1848.11 100.659  82
   0  -9 -26 2150.38 106.342  52
   0  -9 -27 52.0628 28.3324  86
   0   9  27 54.6105 25.8587  38
   0   9  27 51.4670 25.1067  36
   0   9  27 64.6132 22.5048  82
   0  -9 -27 21.6151 28.2737  52
   0  -9 -28 33.7360 24.3173  29
   0  -9 -28 16.6269 22.7246  86
   0  -9 -28 59.6861 24.7065  52
   0   9  28 43.7928 21.1913  36
   0   9  28 29.6706 21.4610  38
   0  -9 -29-21.9996 18.4608  29
   0  -9 -29 1.66974 17.0663  86
   0   9  29-14.6779 15.9041  38
   0  -9 -30 13.5721 12.0570  29
   0   9  30 30.8761 10.0658  38
   0  10 -25 188.533 23.8520  49
   0  10 -25 234.760 22.0856  21
   0  10 -25 193.319 21.2674  30
   0  10 -24 217.190 29.7693  49
   0  10 -24 209.809 27.5237  21
   0  10 -23 83.5124 31.0853  49
   0  10 -22 90.9570 26.5454  37
   0  10 -22 69.6688 35.8949  49
   0  10 -22 97.1742 30.0505  62
   0  10 -21 449.332 41.9309  37
   0  10 -21 506.971 51.1303  49
   0  10 -21 348.052 36.0058  60
   0  10 -20 1116.39 65.4856  37
   0  10 -20 1064.84 70.5476  49
   0  10 -20 982.908 72.5024  48
   0  10 -19 223.440 37.1457  60
   0  10 -19 249.199 49.6950  49
   0  10 -18 1715.27 93.8852  60
   0  10 -17 1186.02 75.0057  60
   0  10 -16 2855.35 142.008  60
   0  10 -16 2578.13 181.175  10
   0  10 -15 2357.78 115.854  60
   0  10 -15 1950.92 154.076  10
   0  10 -15 2050.54 109.900  23
   0  10 -15 2286.30 109.066  68
   0  10 -14 59.9615 37.1682  60
   0  10 -14 44.9417 35.5738   9
   0  10 -14 21.1931 51.8068  10
   0  10 -14 23.6056 26.5253  23
   0  10 -14-8.04488 30.9123  68
   0  10 -13 2259.70 116.089  60
   0  10 -13 2303.30 160.120  10
   0  10 -13 2014.59 137.337   9
   0  10 -13 2060.99 111.520  23
   0  10 -13 2213.36 110.940  68
   0  10 -12 7503.02 337.543  60
   0  10 -12 7294.79 364.445   9
   0  10 -12 8084.33 389.909  10
   0  10 -12 7564.63 336.648  23
   0  10 -12 7074.10 333.314  68
   0  10 -11 973.587 59.4518  68
   0  10 -11 794.450 93.3921  10
   0  10 -11 738.796 72.4250   9
   0  10 -11 915.161 62.6419  60
   0  10 -11 823.437 56.2855  23
   0  10 -11 743.359 49.0959  14
   0  10 -10 25742.5 1095.65  14
   0  10 -10 25176.0 1125.79   9
   0  10 -10 27704.0 1152.79  10
   0  10 -10 24613.8 1098.75  68
   0  10 -10 25194.9 1101.79  60
   0  10 -10 23388.9 1129.09   1
   0  10 -10 24175.0 1129.40   2
   0  10 -10 25482.1 1101.42  23
   0  10  -9 3826.44 169.927  48
   0  10  -9 3820.82 168.140  49
   0  10  -9 3263.41 154.685  14
   0  10  -9 3835.04 208.684  10
   0  10  -9 3013.75 178.357   9
   0  10  -9 3497.14 160.955  68
   0  10  -9 3104.93 156.636  24
   0  10  -9 3397.11 163.499  60
   0  10  -9 3194.99 188.979   1
   0  10  -9 3165.23 188.138   2
   0  10  -9 3155.60 160.865  23
   0  10  -8-13.3975 19.7275  24
   0  10  -8 12.5800 36.8528  48
   0  10  -8 51.4637 33.8953  49
   0  10  -8 6.26937 15.4737  14
   0  10  -8 23.8260 27.8659   9
   0  10  -8 48.5053 53.1956  10
   0  10  -8 8.10409 31.7863  60
   0  10  -8 23.7125 18.9659   5
   0  10  -8-11.0091 37.2764   1
   0  10  -8 14.3761 40.5146   2
   0  10  -8 2.01970 30.5943  68
   0  10  -7 439.078 33.0151  14
   0  10  -7 509.698 74.5642  10
   0  10  -7 644.120 48.9567  60
   0  10  -7 645.286 51.1539  48
   0  10  -7 704.717 51.0236  49
   0  10  -7 489.672 38.2557  24
   0  10  -7 734.906 46.4573  68
   0  10  -7 513.680 64.1208   1
   0  10  -7 391.719 61.7423   2
   0 -10   6 3018.87 174.561  11
   0  10  -6 3401.66 151.438  49
   0  10  -6 3255.31 153.535  48
   0  10  -6 3203.52 147.387  68
   0  10  -6 2775.40 139.240  14
   0  10  -6 3074.69 179.169   1
   0  10  -6 3181.70 179.872   2
   0  10  -5 157.523 36.8721  48
   0  10  -5 146.626 46.4433   2
   0  10  -5 240.832 52.4385   1
   0 -10   5 151.451 45.8265  11
   0  10  -5 150.937 17.9996  14
   0 -10   4 13931.1 657.485  11
   0  10  -4 14385.5 662.142   1
   0  10  -4 14503.4 661.352   2
   0  10  -3 295.566 61.0455  10
   0 -10   3 271.785 50.3296  11
   0  10  -3 304.576 55.3765   1
   0  10  -3 182.620 50.8818   2
   0 -10   2 1808.20 122.649  11
   0  10  -2 1877.94 129.431  10
   0  10  -2 1866.06 125.756   2
   0  10  -2 1978.86 128.402   1
   0  10  -1 3829.25 209.519  10
   0 -10   1 3642.85 205.171  11
   0  10  -1 3720.46 208.404   1
   0  10  -1 3929.74 209.432   2
   0 -10   0 2019.88 130.706  11
   0 -10  -1 1178.90 93.3592  11
   0  10   1 1203.68 96.1881   2
   0  10   1 1051.27 92.6975   1
   0 -10  -2 14036.0 679.393  11
   0  10   2 15250.9 684.082   1
   0  10   2 15129.1 682.623   2
   0  10   3 916.342 81.6244   2
   0  10   3 959.776 83.8070   1
   0 -10  -4 460.786 65.5976  11
   0  10   4 498.331 66.2419   1
   0  10   4 535.548 65.6935   2
   0 -10  -5 53.7504 45.8175  11
   0  10   5 100.286 47.7524   1
   0  10   5 44.0308 42.1498   2
   0 -10  -6 3302.28 189.344  11
   0  10   6 3269.98 185.218   2
   0  10   6 3252.22 186.619   1
   0 -10  -7 1072.55 93.4849  11
   0  10   7 1121.75 90.2203   2
   0  10   7 1106.15 91.2668   1
   0 -10  -8 132.539 51.4350  11
   0  10   8 80.3572 42.6759   1
   0  10   8 20.5442 40.1171   2
   0  10   8 30.1638 30.5499  40
   0  10   9 1006.96 87.2672   2
   0  10   9 1136.93 90.2505   1
   0 -10  -9 981.511 93.3422  11
   0 -10  -9 952.852 83.1579   7
   0  10   9 1059.14 62.9386  69
   0  10  10 41.8247 39.8086   2
   0  10  10 28.4607 40.6323   1
   0 -10 -10-12.5196 49.4105  11
   0 -10 -10 10.7324 38.2227   7
   0  10  10 50.0611 27.5127  69
   0  10  11 1366.07 99.4577   2
   0  10  11 1219.87 97.6440   1
   0  10  11 1230.77 74.6343  69
   0 -10 -11 1273.68 108.293  11
   0 -10 -11 1325.12 101.935   7
   0 -10 -12 1729.53 120.274   7
   0 -10 -12 1443.12 122.032  11
   0  10  12 1667.68 111.789   2
   0  10  12 1552.44 111.075   1
   0  10  12 1573.53 89.5586  71
   0  10  13 1435.36 104.672   2
   0  10  13 1683.98 110.074   1
   0  10  13 1294.39 82.9701  71
   0 -10 -13 1725.60 120.743   7
   0  10  14 785.692 60.0001  71
   0  10  14 769.080 58.9923  69
   0  10  15 992.729 65.6313  69
   0 -10 -15 759.707 86.8251   7
   0  10  15 894.115 63.3397  71
   0  10  16 3295.02 165.283  36
   0  10  16 3742.94 170.968  69
   0 -10 -16 2923.82 202.974   7
   0 -10 -16 3225.00 208.304  11
   0  10  16 3488.51 168.438  71
   0  10  17 926.818 60.0888  36
   0  10  17 861.541 67.3496  69
   0 -10 -17 1101.99 101.749   7
   0 -10 -17 902.675 95.4261  11
   0  10  17 878.369 63.7101  71
   0  10  18 61.5533 32.2773  36
   0  10  18 105.293 40.5707  69
   0 -10 -18 36.8547 48.8679   7
   0 -10 -18 136.455 56.3976  11
   0  10  18 58.3991 34.1176  71
   0  10  19 355.969 39.7635  36
   0  10  19 377.481 48.4698  69
   0 -10 -19 240.446 61.3467   7
   0 -10 -19 213.786 63.9951  11
   0  10  19 340.466 40.8660  71
   0  10  20 4605.88 213.805  36
   0  10  20 4784.29 217.311  69
   0 -10 -20 4641.72 215.007  83
   0 -10 -20 3807.51 254.609   7
   0 -10 -20 3629.80 252.356  11
   0  10  21 1963.59 104.330  36
   0 -10 -21 1849.43 105.145  83
   0  10  21 1981.52 108.196  69
   0 -10 -21 1883.06 111.283  52
   0  10  22 2533.26 123.495  36
   0 -10 -22 2205.47 121.943  83
   0  10  22 2398.94 125.758  69
   0 -10 -22 2440.96 129.887  52
   0  10  23 3904.92 180.566  36
   0 -10 -23 3566.27 177.651  83
   0 -10 -23 3942.86 185.275  52
   0  10  23 3664.87 180.726  69
   0 -10 -24 821.877 60.7719  52
   0  10  24 777.804 56.3678  69
   0  10  24 891.464 55.5125  36
   0 -10 -24 677.595 51.4308  83
   0 -10 -25 519.924 47.5098  52
   0  10  25 468.716 40.8988  36
   0 -10 -26 521.200 43.9712  52
   0  10  26 501.358 38.9278  36
   0  10  27 911.180 52.0509  38
   0  10  27 967.965 50.2149  36
   0 -10 -27 1007.61 53.6930  52
   0 -10 -27 911.174 53.7183  86
   0  10  28 147.005 22.1509  38
   0 -10 -28 96.8612 22.8312  52
   0 -10 -28 120.664 21.4050  86
   0  10  29 222.077 19.1208  38
   0 -10 -29 184.837 17.9085  86
   0  11 -24 351.641 26.6697  30
   0  11 -24 400.657 28.3131  49
   0  11 -24 366.093 27.1094  21
   0  11 -23 223.564 26.6584  30
   0  11 -23 159.451 27.6536  49
   0  11 -23 224.326 25.6562  21
   0  11 -22 338.148 37.1896  49
   0  11 -22 376.031 34.9386  21
   0  11 -22 324.071 33.0039  62
   0  11 -21 1453.43 82.5443  62
   0  11 -21 1583.62 81.1192  37
   0  11 -21 1600.40 87.5614  48
   0  11 -21 1464.04 84.9516  49
   0  11 -20 2656.56 135.025  62
   0  11 -20 2705.96 134.226  37
   0  11 -20 2725.50 137.976  48
   0  11 -20 2777.96 137.066  49
   0  11 -19 257.910 33.7678  60
   0  11 -19 344.253 42.1149  37
   0  11 -19 285.866 31.8550  40
   0  11 -19 346.343 45.6609  49
   0  11 -19 291.494 50.0963  48
   0  11 -18 265.001 46.2667  49
   0  11 -18 259.342 51.2822  48
   0  11 -18 231.421 35.1418  60
   0  11 -17 303.517 49.4235  49
   0  11 -17 223.698 38.4587  60
   0  11 -16 270.060 49.5167  49
   0  11 -16 320.014 53.7061  48
   0  11 -16 219.466 39.2352  60
   0  11 -15 1012.35 63.7223  68
   0  11 -15 982.130 101.455  10
   0  11 -15 1172.77 81.5969  48
   0  11 -15 1220.65 79.4893  49
   0  11 -15 1020.47 69.1741  60
   0  11 -14 139.436 34.7711  68
   0  11 -14 32.2962 55.3842  10
   0  11 -14 101.353 50.3358  48
   0  11 -14 109.728 48.0645  49
   0  11 -14 41.4011 38.4732  60
   0  11 -13 89.2805 33.7674  68
   0  11 -13-5.41133 54.4492  10
   0  11 -13 95.0852 48.9047  48
   0  11 -13 117.492 45.7903  49
   0  11 -13 16.6616 35.9649  60
   0  11 -12 211.227 37.6715  68
   0  11 -12 187.505 63.8478  10
   0  11 -12 194.115 49.7239  48
   0  11 -12 226.187 45.5601  49
   0  11 -12 243.099 42.2467  60
   0  11 -11 4808.35 236.603  68
   0  11 -11 4963.37 239.882  60
   0  11 -11 5177.52 288.522  10
   0  11 -11 5537.62 247.831  48
   0  11 -11 5451.57 244.896  49
   0  11 -10 862.549 84.5696   2
   0  11 -10 1009.55 65.7681  68
   0  11 -10 1076.14 69.5350  60
   0  11 -10 1097.82 78.1942  48
   0  11 -10 1091.68 73.8341  49
   0  11 -10 1013.65 105.539  10
   0  11  -9 1721.78 95.0520  48
   0  11  -9 1743.02 91.6728  49
   0  11  -9 1433.52 125.103  10
   0  11  -9 1312.42 75.9987   5
   0  11  -9 1283.24 72.2705  14
   0  11  -9 1636.66 87.1078  60
   0  11  -9 1107.36 104.892   1
   0  11  -9 1152.23 103.736   2
   0  11  -9 1661.66 85.0661  68
   0  11  -8 26.2722 36.0458  49
   0  11  -8-1.52539 39.5049  48
   0  11  -8 27.2497 15.2372  14
   0  11  -8 67.7901 53.1779  10
   0  11  -8 15.4286 33.8971  68
   0  11  -8 34.2583 21.8093   5
   0  11  -8 4.96958 34.3994  60
   0  11  -8 74.6252 42.7880   1
   0  11  -8 48.7367 42.1303   2
   0  11  -7 496.435 48.7710  60
   0  11  -7 514.527 46.7397  68
   0  11  -7 514.362 54.3975  48
   0  11  -7 540.414 50.9944  49
   0  11  -7 578.523 40.9830   5
   0  11  -7 459.522 44.7636  88
   0  11  -7 552.219 70.6850   1
   0  11  -7 573.611 70.8086   2
   0  11  -6 766.826 56.1102  68
   0  11  -6 899.347 85.5464   1
   0  11  -6 843.335 82.9267   2
   0  11  -6 747.930 62.0990  48
   0  11  -6 758.476 56.6437  49
   0  11  -6 868.228 57.4787  88
   0  11  -6 681.988 56.5669  60
   0  11  -5 1793.73 102.401  48
   0  11  -5 1934.98 100.597  49
   0 -11   5 1778.76 124.968  11
   0  11  -5 1696.95 98.4869  40
   0  11  -5 1849.08 131.646   1
   0  11  -5 1967.83 131.546   2
   0  11  -5 1723.69 96.5063  68
   0  11  -5 2026.50 100.793  88
   0  11  -4 2612.59 125.694  68
   0  11  -4 2483.17 126.906  40
   0  11  -4 2549.76 127.103  49
   0  11  -4 2558.49 131.230  48
   0  11  -4 2156.93 156.568   1
   0  11  -4 2362.77 157.293   2
   0  11  -4 2384.88 162.027  10
   0 -11   4 2386.66 154.813  11
   0  11  -3 4031.28 197.433  40
   0  11  -3 5116.23 242.286   1
   0  11  -3 4663.12 237.627   2
   0  11  -3 4532.35 238.492  10
   0 -11   3 4304.73 230.204  11
   0  11  -3 3974.84 199.563  48
   0  11  -3 4007.20 196.483  49
   0  11  -2 924.692 90.1598   2
   0  11  -2 939.406 90.6908   1
   0  11  -2 1095.94 64.7821  40
   0  11  -2 897.407 65.2005  30
   0 -11   2 755.151 82.6710  11
   0  11  -2 1008.32 95.1039  10
   0  11  -2 1116.73 69.3483  48
   0  11  -1 9357.59 422.687   1
   0  11  -1 9190.93 420.104   2
   0  11  -1 8369.25 379.657  40
   0  11  -1 8233.79 380.027  30
   0 -11   1 8207.51 412.835  11
   0  11  -1 9109.85 419.202  10
   0  11  -1 8126.08 381.134  48
   0  11   0 1504.30 85.8195  30
   0  11   0 1722.50 118.142  10
   0 -11   0 1546.42 115.556  11
   0  11   0 1514.39 85.9684  40
   0  11   1 93.7638 49.3607  10
   0 -11  -1 82.1182 47.4276  11
   0  11   1 42.8271 32.6841  40
   0 -11  -2 87.0390 49.2397  11
   0  11   2 99.5205 48.8437   2
   0  11   2 97.4843 50.7243   1
   0  11   2 53.5295 32.4794  40
   0 -11  -3 52.1493 44.2415  11
   0  11   3-17.6162 31.2030  40
   0  11   3-23.8317 44.3882   2
   0  11   3-8.10567 45.0949   1
   0 -11  -4 1388.10 112.787  11
   0  11   4 1747.31 118.302   1
   0  11   4 1696.57 117.490   2
   0  11   4 1403.18 83.9235  74
   0  11   4 1399.36 83.3235  40
   0 -11  -5 1917.65 138.917  11
   0  11   5 1964.45 106.829  40
   0  11   5 2037.41 137.845   2
   0  11   5 1998.15 138.001   1
   0  11   5 2134.69 107.262  74
   0 -11  -6 34.0733 45.7090  11
   0  11   6 106.814 35.0901  74
   0  11   6 118.886 28.7315  69
   0  11   6 135.528 35.8268  40
   0  11   6 118.417 50.7518   2
   0  11   6 76.5250 49.3383   1
   0 -11  -7 3013.18 186.244  11
   0  11   7 3103.52 150.562  74
   0  11   7 2865.73 150.578  40
   0  11   7 2962.22 181.945   2
   0  11   7 3055.12 184.251   1
   0  11   7 3244.04 149.028  69
   0 -11  -8 1285.18 104.219  11
   0  11   8 919.622 65.2081  74
   0  11   8 1082.37 70.1650  40
   0  11   8 1208.17 97.8050   2
   0  11   8 1167.84 97.1895   1
   0  11   8 1031.51 64.0853  69
   0 -11  -9 45.8501 48.7564  11
   0  11   9 18.5376 36.6512  40
   0  11   9 15.1014 28.7483  69
   0  11   9 110.336 47.8328   1
   0  11   9 68.0608 48.8633   2
   0  11  10 1753.91 96.7731  69
   0  11  10 1795.05 126.759   1
   0  11  10 1794.26 126.012   2
   0 -11 -10 1821.74 135.285  11
   0 -11 -11 474.660 72.3149  11
   0  11  11 343.633 45.9674  71
   0  11  11 524.289 38.4492   5
   0  11  11 431.016 62.2091   2
   0  11  11 557.169 67.1998   1
   0  11  11 305.729 42.5385  69
   0 -11 -12-44.9973 53.3930  11
   0  11  12-8.30291 36.3454  71
   0  11  12 44.4850 22.3197   5
   0 -11 -12-4.18282 41.1275   7
   0  11  12 3.91283 37.3775   2
   0  11  12 31.9409 42.2319   1
   0  11  12 11.8626 32.8002  69
   0 -11 -13 2728.89 168.945   7
   0  11  13 2669.57 162.587   1
   0  11  13 2401.82 157.846   2
   0 -11 -13 2707.25 177.208  11
   0  11  13 2598.54 135.163  71
   0 -11 -14 78.9392 48.7421   7
   0  11  14 146.489 28.9454  36
   0  11  14 154.362 41.3934  71
   0 -11 -15 2159.91 154.116   7
   0  11  15 2360.73 118.794  71
   0  11  15 2063.22 111.075  36
   0  11  16 2684.57 138.513  36
   0  11  16 3105.77 146.969  69
   0 -11 -16 2379.73 177.988   7
   0 -11 -16 2653.78 185.790  11
   0  11  16 2951.28 145.206  71
   0  11  17 1749.94 95.2029  36
   0  11  17 1941.20 103.953  69
   0 -11 -17 1623.96 133.765   7
   0 -11 -17 1689.99 140.383  11
   0  11  17 1674.08 99.0926  71
   0  11  18 115.854 31.5619  36
   0  11  18 127.282 43.3204  69
   0 -11 -18 56.7394 47.0598   7
   0 -11 -18 38.0125 47.5435  11
   0  11  18 128.565 39.3153  71
   0  11  19 73.6157 29.4639  36
   0 -11 -19 51.5932 50.2078   7
   0 -11 -19 75.4719 49.6746  11
   0  11  19 47.3907 41.3962  69
   0  11  19 34.1913 32.6033  71
   0  11  20 1927.27 105.285  69
   0 -11 -20 1685.25 100.657  83
   0  11  20 1921.73 99.3700  36
   0  11  21 63.3415 40.0904  69
   0 -11 -21 26.5169 39.2287  52
   0 -11 -21 30.5872 34.7349  83
   0  11  21 1.19341 28.4066  36
   0  11  22 499.137 49.3392  69
   0 -11 -22 516.087 52.1129  52
   0 -11 -22 365.402 43.5622  83
   0  11  22 417.639 41.0516  36
   0  11  23 1183.51 72.3687  69
   0 -11 -23 1293.50 76.3113  52
   0 -11 -23 1028.16 66.9291  83
   0  11  23 1204.05 68.6710  36
   0 -11 -24 60.0727 33.5150  52
   0  11  24 0.95634 24.8922  36
   0 -11 -25 729.679 50.5954  52
   0  11  25 606.284 43.3698  36
   0 -11 -26 14.0359 25.8821  52
   0  11  26 50.1656 20.1297  36
   0  11  26 11.9942 19.2151  45
   0 -11 -27 402.137 30.2843  52
   0 -11 -27 340.321 29.6733  86
   0 -11 -28 10.3138 14.2481  52
   0 -11 -28 13.3632 14.6702  86
   0  12 -23-0.35162 11.8685  21
   0  12 -23 1.62065 14.5840  30
   0  12 -23 8.78842 14.6203  49
   0  12 -22 404.625 29.6901  21
   0  12 -22 388.293 33.2800  49
   0  12 -22 435.142 35.5902  48
   0  12 -22 429.926 33.6912  30
   0  12 -21 39.7667 23.1163  37
   0  12 -21 13.6741 28.9231  48
   0  12 -21 8.16658 27.2903  49
   0  12 -21 44.2484 22.7336  21
   0  12 -21 66.3436 24.8588  62
   0  12 -20 277.709 34.8221  37
   0  12 -20 392.565 39.2799  49
   0  12 -20 312.370 40.3710  48
   0  12 -20 325.033 34.1245  21
   0  12 -20 353.909 37.3702  62
   0  12 -19-1.03118 31.6255  37
   0  12 -19 25.4480 37.9094  48
   0  12 -19 75.3949 35.0602  49
   0  12 -19 30.2494 28.5679  21
   0  12 -19 10.5237 32.3118  62
   0  12 -18 616.933 52.6412  62
   0  12 -18 548.754 51.2184  49
   0  12 -18 502.086 54.5824  48
   0  12 -18 465.188 37.5602  40
   0  12 -18 591.221 50.2298  37
   0  12 -17 511.477 51.2856  49
   0  12 -17 526.739 56.8592  48
   0  12 -17 428.897 39.1150  40
   0  12 -16 201.152 50.2543  48
   0  12 -16 219.669 45.0291  49
   0  12 -16 185.886 32.8756  40
   0  12 -15 106.947 29.2037  25
   0  12 -15 125.830 33.6795  40
   0  12 -15 141.409 49.8439  48
   0  12 -15 152.598 44.6313  49
   0  12 -15 75.4729 34.1162  60
   0  12 -14-18.5364 33.2863  40
   0  12 -14 23.9716 33.7962  60
   0  12 -14 4.79251 47.9060  48
   0  12 -14 41.3323 41.9338  49
   0  12 -13 5836.51 280.525  40
   0  12 -13 6468.13 286.527  49
   0  12 -13 6737.03 290.082  48
   0  12 -13 5714.78 279.775  60
   0  12 -13 5923.40 330.767  10
   0  12 -12 633.114 52.2029  40
   0  12 -12 536.575 64.1137  48
   0  12 -12 586.465 59.9233  49
   0  12 -12 526.267 51.8600  60
   0  12 -12 579.061 83.4942  10
   0  12 -11 4705.15 262.925  10
   0  12 -11 4646.43 219.764  48
   0  12 -11 4807.38 216.757  49
   0  12 -11 4467.51 211.139  40
   0  12 -11 4180.28 207.579  68
   0  12 -11 4206.56 209.758  60
   0  12 -10 3011.29 154.717  40
   0  12 -10 3247.54 162.696  48
   0  12 -10 3222.62 158.913  49
   0  12 -10 2868.78 197.828  10
   0  12 -10 3061.98 152.434  68
   0  12  -9 79.7986 36.5481  68
   0  12  -9 100.222 58.7241  10
   0  12  -9 44.2218 23.1433   5
   0  12  -9 29.3704 36.8079  40
   0  12  -9 30.6103 43.0353   1
   0  12  -9 21.4050 42.1328   2
   0  12  -9 32.9553 46.9725  48
   0  12  -9 45.7447 39.1638  49
   0  12  -8 2581.64 128.050  48
   0  12  -8 2353.35 123.086  49
   0  12  -8 2263.98 113.941   5
   0  12  -8 2160.83 117.576  68
   0  12  -8 2305.71 120.582  40
   0  12  -8 1993.20 148.932   1
   0  12  -8 1992.37 148.647   2
   0  12  -7 144.941 53.8888   2
   0  12  -7 272.791 60.5890   1
   0  12  -7 279.729 50.9596  48
   0  12  -7 198.253 43.4280  49
   0  12  -7 304.969 39.4580  88
   0  12  -7 212.145 42.1180  40
   0  12  -7 293.561 32.8587   5
   0  12  -6 9132.21 470.668   1
   0  12  -6 8946.88 468.663   2
   0  12  -6 9699.50 434.814  48
   0  12  -6 9475.04 430.440  49
   0  12  -6 9284.35 429.654  88
   0  12  -6 9575.45 430.272  40
   0  12  -6 9959.65 427.561   5
   0  12  -5 224.555 32.8477   5
   0  12  -5 300.420 67.4912  10
   0  12  -5 217.660 41.7688  40
   0  12  -5 274.919 60.2750   1
   0  12  -5 125.339 53.2476   2
   0  12  -5 386.911 43.7228  88
   0  12  -5 369.419 41.8906  49
   0  12  -5 351.019 50.6317  48
   0  12  -4 2528.71 130.373  48
   0  12  -4 2540.83 126.627  49
   0 -12   4 1900.08 149.385  11
   0  12  -4 2375.78 163.908  10
   0  12  -4 2535.32 127.150  40
   0  12  -4 2323.39 160.800   2
   0  12  -4 2013.59 157.391   1
   0  12  -4 2697.13 128.698  88
   0  12  -4 2328.83 127.949  30
   0  12  -3 3326.53 199.166  10
   0 -12   3 2919.91 187.298  11
   0  12  -3 3033.86 156.694  40
   0  12  -3 3148.96 156.338  49
   0  12  -3 3336.87 161.797  48
   0  12  -3 3149.46 157.777  30
   0  12  -3 3272.21 197.574   1
   0  12  -3 3367.69 197.908   2
   0  12  -2 48.5711 36.7178  62
   0 -12   2-21.4820 43.2003  11
   0  12  -2 85.9579 54.1847  10
   0  12  -2 66.1100 35.2797  40
   0  12  -2 17.5511 38.9440  48
   0  12  -2 25.7096 32.3063  49
   0  12  -2 20.6683 36.0967  30
   0  12  -2 32.6057 49.2835   2
   0  12  -2 33.2866 51.2788   1
   0  12  -1 8880.76 396.620  62
   0  12  -1 9277.97 437.893  10
   0 -12   1 8726.27 433.453  11
   0  12  -1 8537.46 395.381  40
   0  12  -1 8557.32 393.763  49
   0  12  -1 9140.35 440.063   2
   0  12  -1 9335.68 442.678   1
   0  12  -1 8677.33 396.411  30
   0  12   0 127.316 39.4414  30
   0  12   0 182.253 39.7725  40
   0 -12   0 118.897 52.2015  11
   0  12   0 168.163 55.8525  10
   0  12   0 207.167 38.4277  62
   0  12   1 43.1045 34.4377  30
   0  12   1-10.3662 35.3176  40
   0 -12  -1 13.3730 45.7530  11
   0  12   1-8.41953 45.8033  10
   0  12   1 1.22327 31.5383  62
   0  12   2 336.336 66.5005   1
   0  12   2 366.259 69.1197   2
   0  12   2 274.829 42.0355  40
   0  12   2 318.855 39.6478  30
   0  12   2 256.146 37.1278  62
   0  12   2 234.580 56.4943  10
   0 -12  -2 330.214 62.3691  11
   0  12   3 6783.89 316.006  40
   0  12   3 6913.82 316.672  74
   0  12   3 7060.17 351.581  10
   0 -12  -3 7206.54 359.001  11
   0  12   3 8143.82 365.791   2
   0  12   3 8225.54 367.486   1
   0  12   3 6295.61 312.551  62
   0  12   3 6933.83 315.533  30
   0  12   4 664.126 55.6922  74
   0 -12  -4 493.988 78.4081  11
   0  12   4 513.515 51.3469  40
   0  12   4 616.018 43.3710  69
   0  12   4 463.654 46.8694  30
   0  12   4 523.784 75.0133   2
   0  12   4 469.375 75.9270   1
   0 -12  -5 99.4584 56.5322  11
   0  12   5 41.6815 50.4353   1
   0  12   5-18.1559 50.9918   2
   0  12   5 46.6360 37.7666  74
   0  12   5 34.9390 36.1247  40
   0  12   5 75.9462 27.1923  69
   0  12   6 2142.28 111.256  69
   0  12   6 2093.70 115.419  74
   0 -12  -6 2511.07 159.181  11
   0  12   6 2144.12 117.010  40
   0  12   6 2406.85 155.745   1
   0  12   6 2390.58 153.646   2
   0  12   7 398.039 40.1781  69
   0 -12  -7 533.916 77.8370  11
   0  12   7 339.472 45.0726  74
   0  12   7 420.209 48.9869  40
   0  12   7 556.000 73.4893   2
   0  12   7 507.065 73.6582   1
   0  12   8 2821.23 141.892  69
   0 -12  -8 2950.91 187.383  11
   0  12   8 2712.22 143.190  74
   0  12   8 2949.44 141.598  25
   0  12   8 3183.93 185.674   1
   0  12   8 2938.48 181.580   2
   0  12   8 2871.77 146.399  40
   0  12   9 101.117 28.1059   5
   0  12   9 107.972 42.5766  40
   0  12   9 129.427 37.5512  74
   0  12   9 171.352 53.3290   1
   0  12   9 185.980 57.5367   2
   0  12   9 118.808 37.4117  89
   0  12   9 124.879 33.9150  69
   0 -12  -9 30.9572 55.3283  11
   0  12  10 104.148 43.0324  40
   0 -12 -10 88.9683 55.8794  11
   0  12  10 198.447 38.3964  69
   0  12  10 219.002 43.0888  71
   0  12  10 90.4781 27.2096   5
   0  12  10 174.131 53.7295   2
   0  12  10 31.9113 45.3915   1
   0 -12 -11 134.192 61.1463  11
   0  12  11 41.6259 34.4433  69
   0  12  11 88.2816 39.6757  71
   0  12  11 123.065 27.4276   5
   0  12  11 106.274 49.6410   2
   0  12  11 54.2222 46.3031   1
   0 -12 -12 2114.15 153.432  11
   0  12  12 2083.11 112.572  71
   0  12  12 2065.07 109.142  69
   0  12  12 1949.55 101.135   5
   0  12  12 1640.26 134.323   2
   0  12  12 1793.80 136.463   1
   0  12  13 4210.51 196.769  69
   0 -12 -13 3710.91 239.627  11
   0  12  13 3935.54 187.900   5
   0  12  13 4164.49 197.387  71
   0  12  13 3934.46 193.133  64
   0  12  14 3065.16 148.070  69
   0  12  14 2666.55 138.387  36
   0  12  14 3160.98 150.043  71
   0 -12 -14 2516.59 186.669  11
   0  12  15 733.799 50.8458  36
   0  12  15 839.253 63.4668  71
   0  12  16 52.4624 25.9082  36
   0  12  16 101.942 40.4547  71
   0  12  17 3171.91 154.266  69
   0  12  17 2832.34 144.904  36
   0  12  17 3084.28 152.151  71
   0 -12 -17 2855.07 196.334  11
   0  12  18 514.740 55.1576  69
   0  12  18 534.921 43.5772  36
   0  12  18 531.925 51.6355  71
   0 -12 -18 515.824 81.8374  11
   0  12  19 158.582 37.7342  71
   0  12  19 179.492 30.4747  36
   0  12  19 216.071 44.1235  69
   0  12  20 587.226 55.5342  69
   0 -12 -20 501.617 49.1133  83
   0  12  20 556.742 44.1580  36
   0  12  21 894.467 65.8469  69
   0 -12 -21 917.876 66.7081  52
   0 -12 -21 846.012 59.7157  83
   0  12  21 888.098 56.5335  36
   0  12  22 1291.16 74.0804  69
   0 -12 -22 1176.51 74.3393  52
   0 -12 -22 1027.26 66.0921  83
   0  12  22 1121.78 65.5246  36
   0 -12 -23 2062.60 100.315  52
   0  12  23 1953.62 97.7082  69
   0 -12 -24 165.982 34.4349  52
   0  12  24 175.489 29.6061  38
   0  12  24 151.429 24.0112  36
   0 -12 -25 1334.26 70.4355  52
   0  12  25 1357.51 68.7190  38
   0 -12 -26 1526.20 75.2777  52
   0  12  26 1481.44 74.2617  38
   0  12  26 1348.40 71.2237  45
   0  12  27 54.2833 14.9028  38
   0 -12 -27 58.6812 16.5301  52
   0 -12 -27 33.6445 16.5771  86
   0  13 -21 124.175 17.9243  37
   0  13 -21 78.8278 19.1623  62
   0  13 -21 103.662 19.6004  49
   0  13 -21 70.9227 15.4322  21
   0  13 -20-6.53530 22.0478  37
   0  13 -20 0.66514 22.7688  62
   0  13 -20-6.27850 21.5522  49
   0  13 -20-8.72113 26.6160  48
   0  13 -20 2.23663 17.5687  21
   0  13 -19 0.83161 25.6649  37
   0  13 -19 9.82601 22.0643  21
   0  13 -19 6.73131 28.8830  62
   0  13 -19 16.7390 30.3670  48
   0  13 -19-45.1132 27.2720  49
   0  13 -18 20.7961 29.7499  37
   0  13 -18 5.05739 32.5233  30
   0  13 -18 1.65538 24.0439  21
   0  13 -18 4.00534 32.7006  62
   0  13 -18 20.4790 34.7581  48
   0  13 -18-21.0280 30.9616  49
   0  13 -17 184.074 40.0082  30
   0  13 -17 233.797 41.3957  62
   0  13 -17 178.070 42.6804  48
   0  13 -17 164.820 35.9938  49
   0  13 -17 176.491 30.7055  21
   0  13 -16 12.5154 24.8921  40
   0  13 -16 51.5487 36.2918  49
   0  13 -16 45.8903 42.0328  48
   0  13 -16-20.6805 28.2701  21
   0  13 -15 139.288 31.4437  40
   0  13 -15 202.787 49.7903  48
   0  13 -15 151.143 40.3072  49
   0  13 -15 154.775 33.0469  21
   0  13 -14 336.774 47.6445  49
   0  13 -14 369.963 54.7867  48
   0  13 -14 239.679 37.9624  40
   0  13 -14 374.306 37.9168  25
   0  13 -14 332.344 39.6990  21
   0  13 -13 826.437 60.5937  21
   0  13 -13 897.996 60.1697  40
   0  13 -13 907.455 67.9018  49
   0  13 -13 968.488 74.5214  48
   0  13 -12 899.332 63.6492  21
   0  13 -12 1028.39 77.5375  48
   0  13 -12 1041.75 71.6321  49
   0  13 -12 975.294 65.0336  40
   0  13 -11 330.131 41.7650  21
   0  13 -11 427.358 51.8998  49
   0  13 -11 489.895 59.4918  48
   0  13 -11 530.877 77.1385  10
   0  13 -11 300.192 44.2810  40
   0  13 -10 696.723 88.8604  10
   0  13 -10 850.797 70.1467  48
   0  13 -10 732.299 60.8888  49
   0  13 -10 626.061 45.2148   5
   0  13 -10 751.773 58.3748  40
   0  13 -10 733.805 54.5405  21
   0  13  -9 1141.25 78.1214  49
   0  13  -9 1269.25 85.5841  48
   0  13  -9 1133.55 71.3432  21
   0  13  -9 1171.14 74.8301  40
   0  13  -9 1156.92 66.8415   5
   0  13  -8 5.78687 38.4683  49
   0  13  -8 26.7436 46.3162  48
   0  13  -8-24.3533 42.9039  30
   0  13  -8-14.9505 38.7125  40
   0  13  -8 23.5409 43.0549   2
   0  13  -8 19.2252 43.9523   1
   0  13  -8 23.9319 30.5719  88
   0  13  -8 4.46735 23.5975   5
   0  13  -7 508.166 61.0667  48
   0  13  -7 430.097 50.7059  49
   0  13  -7 441.754 50.7829  40
   0  13  -7 523.279 55.9662  30
   0  13  -7 453.212 73.0508   1
   0  13  -7 399.881 70.7394   2
   0  13  -7 342.366 45.3661  88
   0  13  -7 606.073 43.2422   5
   0  13  -6 19.6988 36.2610  49
   0  13  -6 61.2068 48.2419  48
   0  13  -6 20.3581 48.3547   1
   0  13  -6 34.8971 49.3198   2
   0  13  -6 48.5620 38.7598  40
   0  13  -6 82.7728 44.1134  30
   0  13  -6-52.2935 56.1361  10
   0  13  -6 81.0371 28.6619   5
   0  13  -6 28.7775 34.7060  88
   0  13  -5 4900.08 239.795  49
   0  13  -5 5115.12 245.635  48
   0  13  -5 4949.39 284.124   1
   0  13  -5 4480.59 279.050   2
   0  13  -5 5144.38 241.128  40
   0  13  -5 5289.44 244.642  30
   0  13  -5 5281.62 287.243  10
   0  13  -5 5512.55 245.424  62
   0  13  -5 5190.39 237.714   5
   0  13  -5 4829.85 240.298  88
   0  13  -4 593.875 61.0806  48
   0  13  -4 641.641 55.8810  49
   0  13  -4 629.280 85.4679   1
   0  13  -4 580.586 81.1503   2
   0  13  -4 557.727 57.3376  40
   0  13  -4 666.836 60.0806  30
   0  13  -4 662.901 87.5392  10
   0  13  -4 770.640 62.3584  62
   0  13  -4 651.709 49.5148   5
   0  13  -4 768.089 60.5150  88
   0  13  -3 1803.88 101.806  49
   0  13  -3 1754.62 138.213   2
   0  13  -3 1802.03 140.798   1
   0  13  -3 1821.04 104.794  40
   0  13  -3 1726.45 105.537  30
   0  13  -3 1734.96 138.502  10
   0  13  -3 1965.72 107.028  62
   0  13  -3 1855.83 105.710  88
   0  13  -3 2005.72 100.652   5
   0  13  -2-5.28200 48.9327   1
   0  13  -2 31.0373 51.9940   2
   0  13  -2 68.2964 37.8382  62
   0 -13   2-4.63180 41.8115  11
   0  13  -2 4.86744 51.2368  10
   0  13  -2 43.9793 27.7059   5
   0  13  -2 14.9177 35.6316  30
   0  13  -2-16.8221 39.7772  40
   0  13  -1 1186.74 75.0658  30
   0  13  -1 1260.33 110.137   2
   0  13  -1 1171.56 107.268   1
   0  13  -1 1018.56 71.9484  62
   0  13  -1 1215.53 107.444  10
   0 -13   1 1113.82 104.537  11
   0  13  -1 1012.29 73.7853  40
   0  13   0 87.6115 35.6384  62
   0 -13   0 130.137 53.3494  11
   0  13   0 131.346 54.1845  10
   0  13   0 130.968 39.9363  40
   0  13   0 82.3343 36.8737  30
   0  13   0 102.410 32.9935  50
   0  13   1 181.022 43.7954  40
   0  13   1 141.042 40.8928  30
   0  13   1 197.220 57.6868  10
   0 -13  -1 112.810 54.1733  11
   0  13   1 241.721 38.0257  62
   0  13   2 1246.19 79.7092  40
   0  13   2 1267.40 108.567  10
   0 -13  -2 1195.27 109.491  11
   0  13   2 1266.87 82.2906  74
   0  13   2 1219.41 78.8410  30
   0  13   2 1110.25 74.1877  62
   0  13   2 1258.25 115.395   1
   0  13   2 1350.70 117.254   2
   0  13   3 4437.80 208.687  40
   0  13   3 4435.19 209.360  74
   0 -13  -3 4374.60 250.304  11
   0  13   3 4295.09 242.347  10
   0  13   3 4283.56 207.109  30
   0  13   3 4054.53 204.227  62
   0  13   3 4535.01 253.409   2
   0  13   3 4639.85 255.502   1
   0 -13  -4 699.159 86.2472  11
   0  13   4 767.942 81.6564  10
   0  13   4 645.636 58.6559  40
   0  13   4 640.681 58.8267  74
   0  13   4 888.425 93.3106   2
   0  13   4 682.779 88.1622   1
   0  13   4 539.068 45.8564  69
   0  13   5 33.4968 46.6657  10
   0 -13  -5 130.390 57.0683  11
   0  13   5 67.7266 27.7574  69
   0  13   5 118.881 43.7088  74
   0  13   5 37.9155 41.4550  40
   0  13   5 51.8532 53.2875   1
   0  13   5-5.07977 50.0124   2
   0  13   6 2007.35 145.633  10
   0 -13  -6 2284.35 162.372  11
   0  13   6 2187.92 115.031  69
   0  13   6 2315.36 160.599   2
   0  13   6 2471.59 162.822   1
   0  13   6 2276.77 121.360  74
   0  13   6 2300.72 122.436  40
   0  13   7 1143.76 77.3889  40
   0  13   7 1094.67 68.5229  69
   0  13   7 912.078 91.0255  10
   0 -13  -7 1055.27 107.468  11
   0  13   7 890.509 99.6700   1
   0  13   7 978.705 102.242   2
   0  13   7 1115.53 74.0188  74
   0  13   7 1093.13 67.2086   5
   0  13   8 11746.5 533.495  40
   0  13   8 11748.5 529.386  69
   0 -13  -8 11786.1 583.781  11
   0  13   8 11647.4 577.013   1
   0  13   8 11552.9 575.159   2
   0  13   8 11347.4 528.649  25
   0  13   8 13076.7 530.827   5
   0  13   8 11745.1 531.125  74
   0  13   9 541.242 55.8880  89
   0 -13  -9 1011.89 100.085  11
   0  13   9 649.430 55.7102  69
   0  13   9 701.147 65.4474  40
   0  13   9 882.638 55.0247   5
   0  13   9 634.548 60.5997  71
   0  13   9 612.973 57.2321  74
   0  13   9 917.347 91.7799   1
   0  13   9 848.925 90.1344   2
   0  13  10 752.980 63.2628  89
   0  13  10 990.765 72.9421  40
   0  13  10 926.780 65.1886  69
   0  13  10 887.017 95.8896   1
   0  13  10 893.640 94.4444   2
   0 -13 -10 1031.57 108.517  11
   0  13  10 1064.22 61.4075   5
   0  13  10 953.957 70.0755  71
   0  13  11 1426.48 81.0279  69
   0  13  11 1034.54 104.910   1
   0  13  11 970.476 101.526   2
   0 -13 -11 1178.58 117.433  11
   0  13  11 1241.02 73.0246   5
   0  13  11 1385.44 84.5947  71
   0  13  12 1609.73 96.3249  69
   0 -13 -12 1796.80 145.472  11
   0  13  12 1304.26 121.401   1
   0  13  12 1375.67 122.139   2
   0  13  12 1699.57 100.320  71
   0  13  12 1872.58 90.8013   5
   0  13  13 4605.81 198.399   5
   0 -13 -13 4476.83 260.548  11
   0  13  13 3845.55 201.097  64
   0  13  13 4135.72 205.483  71
   0  13  13 4108.48 203.292  69
   0 -13 -14 1200.95 119.684  11
   0  13  14 1244.35 79.1277  64
   0  13  14 1351.84 84.1507  69
   0  13  14 1427.11 86.1092  71
   0  13  15 765.776 63.0568  69
   0  13  15 802.994 63.8826  71
   0  13  16-11.5892 39.7170  71
   0  13  16 21.2847 21.7492  36
   0  13  17 20.7529 38.9527  71
   0  13  17 35.7557 22.4708  36
   0  13  18 651.755 52.9417  71
   0  13  18 658.947 56.9896  69
   0  13  19 232.013 39.0412  71
   0  13  19 223.034 43.5670  69
   0  13  19 170.351 26.7322  36
   0  13  20 867.851 61.0826  69
   0 -13 -20 664.315 53.2337  83
   0  13  21 706.905 53.7292  69
   0 -13 -21 621.612 52.8192  52
   0 -13 -21 549.695 45.1362  83
   0 -13 -22 54.9374 32.0563  52
   0  13  22 6.90618 23.7470  38
   0  13  22-5.31570 33.3552  69
   0 -13 -23 446.443 42.3849  52
   0  13  23 469.768 37.1094  38
   0 -13 -24 344.465 33.2923  52
   0  13  24 247.430 28.3183  38
   0  13  25 263.077 26.1534  45
   0 -13 -25 260.357 28.3146  52
   0  13  25 286.320 25.2532  38
   0  13  26 729.841 41.9674  45
   0  13  26 823.655 43.1343  38
   0  14 -20 63.3488 15.4497  62
   0  14 -20 38.7769 14.6529  37
   0  14 -19 78.8789 22.5462  30
   0  14 -19 50.6365 21.8752  62
   0  14 -19 43.9213 20.9818  37
   0  14 -18 25.9201 25.6114  37
   0  14 -18 32.1399 26.8693  62
   0  14 -18-26.1406 26.1257  30
   0  14 -18 19.3939 16.6204  21
   0  14 -18 16.3054 27.5496  48
   0  14 -18-14.3850 22.8993  49
   0  14 -17 113.538 33.1006  30
   0  14 -17 76.2030 28.1441  49
   0  14 -17 53.1926 32.6589  48
   0  14 -17 53.2840 21.7329  21
   0  14 -16 689.662 52.8629  30
   0  14 -16 622.730 47.9821  74
   0  14 -16 609.727 47.6138  49
   0  14 -16 677.859 54.7825  48
   0  14 -16 611.229 42.0369  21
   0  14 -15 26.1317 23.6599  40
   0  14 -15-4.66080 35.9123  37
   0  14 -15 5.01955 33.7861  74
   0  14 -15-24.5115 38.5167  48
   0  14 -15 50.6471 31.5425  49
   0  14 -15 44.0881 24.0295  21
   0  14 -15 28.8362 36.4731  30
   0  14 -14 74.2212 40.5792  30
   0  14 -14 50.9691 28.0852  40
   0  14 -14 97.9532 40.3407  37
   0  14 -14 95.5163 42.4678  62
   0  14 -14 96.5083 26.9804  21
   0  14 -14 93.6510 35.3170  49
   0  14 -14 71.4094 43.0591  48
   0  14 -13 266.833 35.3915  25
   0  14 -13 323.686 48.4015  30
   0  14 -13 400.244 49.8852  37
   0  14 -13 257.177 35.7286  40
   0  14 -13 360.236 51.6895  62
   0  14 -13 298.634 35.1372  21
   0  14 -13 287.994 42.4394  49
   0  14 -13 268.528 50.4048  48
   0  14 -12 86.9089 43.9221  30
   0  14 -12 101.840 42.5954  37
   0  14 -12 89.4476 32.3989  40
   0  14 -12 156.621 47.9660  62
   0  14 -12 103.924 27.9101  21
   0  14 -12 62.3934 46.5550  48
   0  14 -12 9.90308 37.8771  49
   0  14 -11 160.472 43.4613  30
   0  14 -11 91.3074 34.5759  40
   0  14 -11 126.586 46.4835  62
   0  14 -11 103.844 28.6029  21
   0  14 -11 107.114 38.9243  49
   0  14 -11 59.1943 47.7262  48
   0  14 -10-1.53240 44.3435  30
   0  14 -10 7.20555 35.2446  40
   0  14 -10-4.71006 45.9301  62
   0  14 -10-20.4198 47.3019  48
   0  14 -10-1.32916 35.8287  49
   0  14 -10 35.0868 26.8707  21
   0  14  -9 912.565 69.5201  30
   0  14  -9 701.221 51.0425   5
   0  14  -9 1013.95 72.4907  62
   0  14  -9 892.637 73.9808  48
   0  14  -9 858.966 64.0480  49
   0  14  -9 761.038 60.9037  40
   0  14  -8 1287.76 82.6388  30
   0  14  -8 1047.77 68.9596   5
   0  14  -8 1456.13 86.7816  62
   0  14  -8 1274.05 86.6937  48
   0  14  -8 1257.07 79.2453  49
   0  14  -8 1218.79 77.5116  40
   0  14  -7 1390.25 86.4877  49
   0  14  -7 1595.23 95.5819  48
   0  14  -7 1359.55 82.1362  88
   0  14  -7 1492.48 86.7894  40
   0  14  -7 1648.34 92.3233  30
   0  14  -7 1226.95 77.5930   5
   0  14  -7 1822.14 95.0702  62
   0  14  -7 1488.03 125.460  10
   0  14  -7 1005.79 110.417   1
   0  14  -7 995.140 109.569   2
   0  14  -6 582.413 63.5809  48
   0  14  -6 577.983 54.2079  49
   0  14  -6 546.674 55.1465  40
   0  14  -6 471.330 80.0380  10
   0  14  -6 583.457 58.8048  30
   0  14  -6 480.922 50.9151  88
   0  14  -6 598.378 60.4507  62
   0  14  -6 620.163 47.4426   5
   0  14  -6 616.241 81.0655   1
   0  14  -6 516.450 78.4479   2
   0  14  -5 203.389 60.0444   1
   0  14  -5 152.051 57.0362   2
   0  14  -5 207.081 44.4848  40
   0  14  -5 168.915 44.3203  30
   0  14  -5 170.548 40.4442  88
   0  14  -5 227.566 46.7987  62
   0  14  -5 160.268 33.0162   5
   0  14  -5 141.682 58.3774  10
   0  14  -4 124.133 56.5372   2
   0  14  -4 143.251 60.2204   1
   0  14  -4 163.972 41.9916  88
   0  14  -4 119.557 55.0111  10
   0  14  -4 118.707 42.1220  30
   0  14  -4 137.896 45.0013  62
   0  14  -4 143.575 31.8095   5
   0  14  -4 105.679 41.8550  40
   0  14  -3 83.2821 52.4012   1
   0  14  -3 48.9563 56.4090   2
   0  14  -3 87.5653 40.7472  88
   0  14  -3-10.2763 49.6636  10
   0  14  -3 18.8150 39.5294  30
   0  14  -3 2.23704 29.7077  71
   0  14  -3-1.53692 41.5595  62
   0  14  -3-10.6520 29.9663   5
   0  14  -3 57.7717 41.2010  40
   0  14  -2 314.883 70.4647   2
   0  14  -2 293.203 71.1611   1
   0  14  -2 304.788 47.7943  88
   0  14  -2 209.803 45.6990  40
   0  14  -2 301.727 40.5161  37
   0  14  -2 238.996 44.6796  62
   0  14  -2 193.613 35.3066  71
   0  14  -2 315.739 39.1473   5
   0  14  -2 269.933 47.0345  30
   0  14  -2 232.794 61.6277  10
   0  14  -1 217.979 37.0371  50
   0  14  -1 240.711 37.8573  71
   0  14  -1 100.878 34.5366  37
   0  14  -1 189.446 43.6996  40
   0  14  -1 98.7860 33.1026   5
   0  14  -1 130.332 42.1799  30
   0  14  -1 79.7852 57.9516   1
   0  14  -1 106.090 58.5560   2
   0  14  -1 79.7404 52.0899  10
   0  14  -1 219.762 43.8113  62
   0  14   0 376.435 47.5365  62
   0  14   0 366.627 47.8873  30
   0  14   0 403.674 51.6656  40
   0  14   0 416.848 41.5154  37
   0  14   0 343.073 41.7011   5
   0  14   0 377.008 72.1094   2
   0  14   0 305.686 68.6569   1
   0  14   0 412.664 57.9943  74
   0 -14   0 268.369 63.6091  11
   0  14   0 427.389 70.3598  10
   0  14   1 904.370 94.6570  10
   0 -14  -1 764.745 93.6618  11
   0  14   1 905.518 70.5016  40
   0  14   1 850.448 67.4468  30
   0  14   1 970.732 66.4708  62
   0  14   1 1064.40 75.7392  74
   0  14   2 1765.32 95.4711   5
   0  14   2 1730.64 102.286  74
   0  14   2 1781.79 131.277  10
   0 -14  -2 1307.27 127.582  11
   0  14   2 1689.17 99.5824  40
   0  14   2 1683.11 140.665   1
   0  14   2 1770.96 140.818   2
   0  14   2 1694.69 97.6422  30
   0  14   2 1544.45 93.4997  62
   0  14   3 1485.96 85.0985   5
   0  14   3 1559.64 93.1188  74
   0  14   3 1514.59 90.3008  40
   0  14   3 1280.78 81.6599  62
   0  14   3 1274.20 113.110  10
   0 -14  -3 1158.39 116.752  11
   0  14   3 1489.92 127.638   2
   0  14   3 1407.72 127.408   1
   0  14   4 1349.64 84.6671  74
   0  14   4 1112.69 113.931   2
   0  14   4 1119.13 114.465   1
   0  14   4 1253.68 75.5757   5
   0 -14  -4 1154.33 115.167  11
   0  14   4 1142.29 104.676  10
   0  14   4 1204.96 81.9299  40
   0  14   5 1243.68 80.7359  40
   0  14   5 1161.91 113.273   1
   0  14   5 1094.01 111.962   2
   0  14   5 1159.27 76.9461  71
   0  14   5 1086.92 78.5200  74
   0  14   5 1283.84 73.3115   5
   0  14   5 981.211 98.3455  10
   0 -14  -5 1172.22 113.658  11
   0  14   5 1008.87 66.2930  69
   0  14   6 187.410 34.0242  69
   0  14   6 161.730 49.4129  40
   0  14   6 273.538 47.5597  71
   0  14   6 204.379 46.3825  74
   0  14   6 88.5949 33.3797   5
   0  14   6 149.600 37.9160  25
   0 -14  -6 73.4873 59.2720  11
   0  14   6 122.397 48.4251  10
   0  14   6 71.7543 56.4447   2
   0  14   6 180.260 64.3718   1
   0  14   7 9907.65 434.674  40
   0  14   7 9307.05 427.931  69
   0  14   7 9719.33 432.493  74
   0  14   7 10417.9 435.647  71
   0  14   7 10237.9 431.154   5
   0  14   7 9454.93 430.082  25
   0  14   7 7533.59 457.483  10
   0 -14  -7 8742.83 481.044  11
   0  14   7 8887.15 480.076   2
   0  14   7 8752.87 479.454   1
   0  14   8 447.630 79.5403   1
   0  14   8 550.972 81.7878   2
   0  14   8 601.899 62.7185  40
   0 -14  -8 423.894 84.5765  11
   0  14   8 590.785 57.8339  74
   0  14   8 551.945 48.7888   5
   0  14   8 608.829 54.8737  89
   0  14   8 597.792 51.2992  69
   0  14   8 577.713 50.4512  25
   0  14   9 98.8858 31.7157  25
   0  14   9 62.5932 47.3907  40
   0  14   9 92.5923 35.6355  69
   0 -14  -9-41.2350 56.3701  11
   0  14   9 90.0570 52.7774   2
   0  14   9 64.8788 53.5641   1
   0  14   9 97.1017 31.1970   5
   0  14   9 98.1993 38.4007  89
   0  14  10 1783.26 112.118  89
   0  14  10 2363.33 121.022  71
   0 -14 -10 2190.49 164.895  11
   0  14  10 2202.09 114.177  69
   0  14  10 2351.85 112.368   5
   0  14  10 1896.69 150.799   2
   0  14  10 1888.51 151.199   1
   0  14  11 294.497 50.1642  71
   0  14  11 246.173 43.4552  69
   0 -14 -11 297.437 75.0124  11
   0  14  11 418.536 38.8276   5
   0  14  11 360.783 66.5936   2
   0  14  11 363.255 68.5540   1
   0  14  12 615.983 61.2349  71
   0  14  12 617.615 56.9729  64
   0  14  12 652.847 56.0228  69
   0 -14 -12 674.085 91.4449  11
   0  14  12 634.462 47.7447   5
   0  14  12 512.547 78.5521   1
   0  14  12 570.039 77.9953   2
   0  14  13 1726.92 92.9965   5
   0  14  13 1997.19 103.324  69
   0  14  13 1655.80 99.7023  64
   0  14  13 1908.11 105.725  71
   0  14  14 4427.88 207.077   5
   0  14  14 4281.58 211.664  64
   0  14  14 4673.20 217.656  71
   0  14  14 4600.72 215.293  69
   0  14  15 1978.66 111.166  71
   0  14  15 1974.78 109.725  69
   0  14  16 582.672 55.5496  71
   0  14  16 524.024 53.4001  69
   0  14  17 1135.56 74.6718  71
   0  14  18 587.569 51.3231  71
   0  14  19 1365.56 75.0622  38
   0 -14 -20 252.178 30.4117  83
   0  14  20 259.841 40.2930  69
   0  14  20 155.817 26.9664  38
   0 -14 -21 631.641 50.5271  52
   0  14  21 657.684 51.4987  69
   0  14  21 697.763 43.8769  38
   0 -14 -22 29.0502 27.8839  52
   0  14  22 44.8486 29.1224  69
   0  14  22 56.8193 19.7490  38
   0 -14 -23 36.1828 23.9209  52
   0 -14 -24 147.080 22.6333  52
   0  14  24 175.240 23.3815  45
   0 -14 -25 28.1446 13.7198  52
   0  14  25 36.3091 13.4650  45
   0  15 -18 102.954 20.7073  62
   0  15 -18 133.308 19.8537  30
   0  15 -17 101.495 25.1481  30
   0  15 -16 23.2568 26.6047  30
   0  15 -16 36.5419 27.3236  37
   0  15 -15-16.7177 29.3005  74
   0  15 -15-5.58740 30.9483  62
   0  15 -15 28.8116 30.0984  30
   0  15 -15 10.1207 29.3967  37
   0  15 -14 20.1263 32.2499  74
   0  15 -14 14.6979 34.1971  62
   0  15 -14 65.9952 34.0078  30
   0  15 -14 28.0778 20.3860  40
   0  15 -14-1.03248 31.6456  37
   0  15 -13 318.814 42.4606  74
   0  15 -13 254.535 43.6672  62
   0  15 -13 212.239 30.2092  25
   0  15 -13 276.457 41.0545  30
   0  15 -13 244.981 39.9727  37
   0  15 -13 218.884 29.7528  40
   0  15 -12 593.787 53.2000  30
   0  15 -12 538.983 44.7708  25
   0  15 -12 536.279 54.0595  74
   0  15 -12 630.431 54.9337  62
   0  15 -12 476.105 42.2977  40
   0  15 -12 610.492 52.2469  37
   0  15 -11 1693.76 93.4568  25
   0  15 -11 1725.27 98.0969  30
   0  15 -11 1852.12 100.432  74
   0  15 -11 1830.47 98.6005  37
   0  15 -11 1830.32 100.068  62
   0  15 -11 1472.30 89.1873  40
   0  15 -10 315.441 48.4182  62
   0  15 -10 269.373 46.2120  30
   0  15 -10 261.870 41.0462  25
   0  15 -10 299.204 45.1138  37
   0  15 -10 230.721 38.6516  40
   0  15  -9 44.8562 42.0919  62
   0  15  -9 33.3965 34.0015  40
   0  15  -9 44.4499 38.9040  37
   0  15  -9 32.5736 42.7815  30
   0  15  -8 770.925 66.0306  30
   0  15  -8 780.760 50.7852   5
   0  15  -8 730.106 59.7148  40
   0  15  -8 909.815 67.3256  62
   0  15  -8 857.515 64.5371  37
   0  15  -7 2829.84 136.216  37
   0  15  -7 2597.34 132.317  40
   0  15  -7 2805.26 139.055  62
   0  15  -7 2747.41 138.166  30
   0  15  -6 195.435 47.9609  30
   0  15  -6 173.102 31.8165   5
   0  15  -6 109.136 42.9203  40
   0  15  -6 155.196 41.9952  37
   0  15  -6 145.253 37.9347  88
   0  15  -6 109.494 46.3590  62
   0  15  -5 9929.92 457.084  30
   0  15  -5 10056.0 454.027  40
   0  15  -5 10996.1 456.823  37
   0  15  -5 9429.33 453.135  88
   0  15  -5 9769.32 451.276   5
   0  15  -5 10632.8 458.081  62
   0  15  -4 104.997 34.6192  50
   0  15  -4 44.6574 40.5513  88
   0  15  -4 23.4834 37.9179  37
   0  15  -4-31.7560 41.9195  40
   0  15  -4 32.2331 41.0762  30
   0  15  -4 81.1695 51.8351  10
   0  15  -4 36.3046 42.9550  62
   0  15  -4 54.8763 30.8795   5
   0  15  -3 1905.12 101.074  30
   0  15  -3 1616.44 131.698  10
   0  15  -3 2017.80 95.5341   5
   0  15  -3 1530.03 91.1329  50
   0  15  -3 1786.93 99.0647  40
   0  15  -3 1793.36 96.0367  37
   0  15  -3 1665.81 104.850  74
   0  15  -3 1312.67 86.4738  71
   0  15  -3 1702.16 98.6834  62
   0  15  -3 1700.88 139.743   1
   0  15  -3 1560.13 135.392   2
   0  15  -3 1506.82 97.2288  88
   0  15  -2 293.194 39.2311   5
   0  15  -2 196.374 37.5477  50
   0  15  -2 274.029 50.6624  88
   0  15  -2 292.232 46.6901  30
   0  15  -2 274.551 55.5279  74
   0  15  -2 268.815 36.3845  71
   0  15  -2 235.299 61.9292  10
   0  15  -2 214.941 45.7103  62
   0  15  -2 308.693 68.9335   2
   0  15  -2 366.669 70.8309   1
   0  15  -2 292.123 40.7230  37
   0  15  -2 300.550 48.8466  40
   0  15  -1 116.649 57.3696   1
   0  15  -1 165.697 58.6842   2
   0  15  -1 216.315 48.2368  88
   0  15  -1 127.782 42.2719  30
   0  15  -1 193.265 53.5360  74
   0  15  -1 113.336 34.8727  71
   0  15  -1 168.196 35.5867   5
   0  15  -1 114.012 41.2377  62
   0  15  -1 133.615 56.1425  10
   0  15  -1 154.731 46.1508  40
   0  15  -1 151.253 34.9351  37
   0  15   0 23.6190 52.2232   1
   0  15   0 17.3537 48.9836   2
   0  15   0 57.2480 45.8349  88
   0  15   0 14.7759 43.1545  40
   0  15   0-2.57675 34.6384  71
   0  15   0 66.6566 51.1469  74
   0  15   0 14.6111 50.2548  10
   0  15   0-2.81550 36.5726  62
   0  15   0 47.5427 32.6977   5
   0  15   0 28.6825 40.2138  30
   0  15   1 3022.29 157.339  62
   0  15   1 3183.86 161.211  40
   0  15   1 3480.13 166.042  74
   0  15   1 3263.96 157.703  71
   0  15   2 114.091 37.0128  62
   0 -15  -2 74.6528 50.5146  11
   0  15   2 56.1564 48.2346  10
   0  15   2 135.032 49.6698  74
   0  15   2 113.304 38.7393  71
   0  15   2 111.460 45.2477  40
   0  15   3 695.846 55.6697   5
   0  15   3 925.364 69.2756  74
   0  15   3 761.106 61.1089  71
   0  15   3 743.273 65.2036  40
   0  15   3 643.266 53.7940  62
   0 -15  -3 436.566 79.6619  11
   0  15   3 560.661 77.8487  10
   0  15   3 582.234 87.3666   2
   0  15   3 529.497 87.4749   1
   0  15   4 2262.55 163.213   2
   0  15   4 1858.19 157.046   1
   0  15   4 2185.99 115.557  71
   0  15   4 1936.89 116.829  74
   0  15   4 2362.64 113.925   5
   0  15   4 2333.40 115.854  25
   0  15   4 1577.51 137.521  10
   0 -15  -4 1510.68 147.574  11
   0  15   4 2018.27 117.364  40
   0  15   5 451.743 42.1234  69
   0  15   5 455.545 58.9627  40
   0  15   5 528.549 57.0723  71
   0  15   5 477.698 59.4007  74
   0  15   5 598.997 51.3600   5
   0  15   5 557.848 52.5101  25
   0  15   5 463.352 67.7673  10
   0 -15  -5 465.849 80.6423  11
   0  15   5 517.910 84.0079   1
   0  15   5 570.844 80.4259   2
   0  15   6 10402.9 452.947  40
   0  15   6 8836.88 443.209  69
   0  15   6 10702.5 453.270  71
   0  15   6 9973.70 451.049  74
   0  15   6 11060.4 450.630   5
   0  15   6 10456.6 449.895  25
   0 -15  -6 8566.94 499.578  11
   0  15   6 8980.67 500.462   1
   0  15   6 9180.26 499.201   2
   0  15   7 5100.69 314.798   1
   0  15   7 4919.33 312.620   2
   0  15   7 6049.03 272.693  40
   0  15   7 5332.42 263.317  69
   0  15   7 6489.91 273.662  71
   0  15   7 5656.46 269.446  74
   0  15   7 6287.32 268.346   5
   0  15   7 6046.15 267.773  25
   0 -15  -7 4791.03 315.126  11
   0  15   7 5275.89 267.050  89
   0  15   8 5.45934 52.6701   2
   0  15   8 16.9505 53.2085   1
   0  15   8 151.055 40.6692  89
   0  15   8 164.663 49.7902  40
   0  15   8 193.745 43.8033  74
   0  15   8 109.236 34.9795   5
   0  15   8 59.6873 33.6910  25
   0  15   8 137.994 35.8637  69
   0 -15  -8 152.409 63.6639  11
   0  15   9 1301.40 75.8642  25
   0  15   9 1521.61 79.3836   5
   0  15   9 1471.76 89.7272  40
   0 -15  -9 1313.48 123.340  11
   0  15   9 1114.09 76.8241  69
   0  15   9 1250.62 116.332   2
   0  15   9 1419.42 121.755   1
   0  15   9 1146.74 78.3631  89
   0  15  10 616.195 51.2537  69
   0  15  10 512.037 45.7651   5
   0  15  11 15.2921 44.5500  71
   0  15  11 10.3010 33.9124  69
   0  15  11 47.4188 27.7578   5
   0  15  11 14.5152 39.8652  64
   0  15  12 3505.29 167.938  71
   0  15  12 3216.29 161.997  69
   0  15  12 3213.08 158.199   5
   0  15  12 3269.81 164.035  64
   0  15  13 714.601 61.4898  71
   0  15  13 629.964 54.5945  69
   0  15  13 472.637 42.0855   5
   0  15  13 561.852 52.6234  64
   0  15  14 2526.07 125.774  71
   0  15  14 2457.14 122.307  69
   0  15  14 2124.08 112.658   5
   0  15  14 2266.92 118.476  64
   0  15  15 3168.44 145.548  71
   0  15  15 2940.95 142.799  69
   0  15  16 595.022 53.9259  71
   0  15  16 508.798 50.5258  69
   0  15  17 183.867 38.5098  71
   0  15  17 159.149 38.3895  69
   0  15  17 154.057 36.1506  88
   0  15  18 182.574 38.5593  69
   0  15  18 274.947 34.2228  88
   0 -15 -19 390.329 34.5936  83
   0 -15 -20 62.3379 28.6917  52
   0 -15 -21 70.6528 26.1793  52
   0 -15 -22 761.135 48.3908  52
   0  15  22 826.956 49.2521  45
   0 -15 -23 29.8131 17.7451  52
   0  15  23 21.6420 18.3811  45
   0  15  24 16.8707 12.1105  45
   0  16 -16 22.9950 16.8835  30
   0  16 -16 58.2388 18.4672  62
   0  16 -16 44.0808 17.4922  37
   0  16 -15-9.74487 20.6937  30
   0  16 -15 4.44296 21.7169  37
   0  16 -15 14.1763 23.6273  62
   0  16 -14 101.333 26.7534  74
   0  16 -14 80.6819 26.5433  37
   0  16 -14 68.8249 26.3010  30
   0  16 -14 65.3639 16.6765  50
   0  16 -14 112.518 29.3685  62
   0  16 -13 82.8496 31.8328  74
   0  16 -13 90.4839 29.2685  37
   0  16 -13 108.862 30.2091  30
   0  16 -13 77.4384 21.0784  50
   0  16 -13 99.0672 32.0014  62
   0  16 -12 34.1123 34.4209  74
   0  16 -12 15.3565 20.4676  40
   0  16 -12 7.62180 29.5274  37
   0  16 -12-12.2030 22.5750  25
   0  16 -12 34.9715 30.6372  30
   0  16 -12 14.1882 21.9744  50
   0  16 -12 57.2131 33.5069  62
   0  16 -11 91.5258 37.9684  74
   0  16 -11 117.889 34.5246  37
   0  16 -11 114.864 26.0546  40
   0  16 -11 118.158 35.0377  30
   0  16 -11 74.6621 28.1696  25
   0  16 -11 104.088 26.1123  50
   0  16 -11 114.994 36.9090  62
   0  16 -10 186.523 43.8092  74
   0  16 -10 121.440 29.0204  40
   0  16 -10 143.275 35.1440  37
   0  16 -10 88.0852 26.8877  50
   0  16 -10 154.444 39.4414  62
   0  16 -10 148.640 37.9484  30
   0  16 -10 124.746 31.7362  25
   0  16  -9 84.9601 31.3223  40
   0  16  -9 157.252 37.6953  37
   0  16  -9 89.6601 34.5919  25
   0  16  -9 114.079 38.9752  30
   0  16  -9 131.571 29.8320  50
   0  16  -9 233.858 42.8492  62
   0  16  -8 2142.59 108.584  30
   0  16  -8 2066.96 106.328  37
   0  16  -8 1860.92 101.427  40
   0  16  -8 2024.23 106.901  25
   0  16  -8 1728.60 98.7449  50
   0  16  -8 2127.42 109.030  62
   0  16  -7 405.192 41.5808  50
   0  16  -7 506.825 47.9878  40
   0  16  -7 518.113 51.6926  30
   0  16  -7 429.657 38.1163   5
   0  16  -7 593.512 52.8326  25
   0  16  -7 591.339 54.9528  62
   0  16  -7 589.665 49.8904  37
   0  16  -6 272.324 45.3325  62
   0  16  -6 278.334 44.9230  30
   0  16  -6 235.441 54.6545  74
   0  16  -6 218.051 31.1090   5
   0  16  -6 260.709 40.5840  37
   0  16  -6 230.918 40.0993  40
   0  16  -6 220.139 34.8616  50
   0  16  -5 361.417 39.3530  50
   0  16  -5 434.086 47.0650  40
   0  16  -5 344.652 44.4336  37
   0  16  -5 515.901 61.1645  74
   0  16  -5 324.132 37.1416   5
   0  16  -5 312.078 47.4310  30
   0  16  -5 387.840 43.5304  88
   0  16  -5 430.431 50.6400  62
   0  16  -4-40.8899 39.4410  62
   0  16  -4 33.3735 40.2386  30
   0  16  -4 45.2975 51.0123  74
   0  16  -4-36.1088 29.8544  50
   0  16  -4 22.8556 35.9725  88
   0  16  -4-24.8910 39.0177  40
   0  16  -4 2.42936 31.8239  37
   0  16  -4-14.0912 28.3063   5
   0  16  -3 1543.36 90.0692   5
   0  16  -3 1569.46 94.8638  40
   0  16  -3 1762.01 92.2813  37
   0  16  -3 1862.28 104.361  74
   0  16  -3 1554.44 94.6255  88
   0  16  -3 1596.24 95.6462  62
   0  16  -3 1622.46 96.4623  30
   0  16  -2 87.6494 42.4505  40
   0  16  -2 97.4195 32.7808  37
   0  16  -2 199.228 54.7567  74
   0  16  -2 79.3242 39.3444  62
   0  16  -2 94.5704 40.7477  30
   0  16  -2 130.301 33.0652   5
   0  16  -2 127.661 43.7579  88
   0  16  -2 137.089 33.2460  90
   0  16  -1 105.273 51.3833  74
   0  16  -1 196.698 33.5517  71
   0  16  -1 123.740 43.7069  40
   0  16  -1 130.987 45.0009  88
   0  16  -1 113.202 33.5866   5
   0  16  -1 118.631 39.7987  62
   0  16   0 530.536 53.3244  62
   0  16   0 577.359 64.4751  74
   0  16   0 589.249 50.8848  71
   0  16   0 694.808 60.4826  40
   0  16   0 765.927 54.5361   5
   0  16   0 680.342 62.6530  88
   0  16   1 1186.00 81.5969  74
   0  16   1 1041.18 70.0046  71
   0  16   1 1056.09 77.0977  40
   0  16   1 1354.25 78.1456  25
   0  16   1 1177.27 80.7593  88
   0  16   1 932.421 69.0138  62
   0  16   2 37.8154 48.0940  74
   0  16   2 14.3341 35.7794  71
   0  16   2 17.7892 32.6388  62
   0  16   2 22.4453 38.4789  25
   0  16   2 63.1171 48.3648  88
   0  16   2 88.4025 44.8483  40
   0  16   3 590.482 61.3050  74
   0  16   3 519.732 53.1410  71
   0  16   3 574.982 54.6749  25
   0  16   3 494.918 58.0785  40
   0  16   3 657.626 51.4951   5
   0  16   3 561.356 62.3553  88
   0  16   4-8.68466 45.7312  40
   0  16   4-2.85373 36.3673  25
   0  16   4 19.0643 31.8011   5
   0  16   4 2.77859 39.0419  71
   0  16   4 75.6295 46.1758  74
   0  16   5 3767.64 187.518  40
   0  16   5 3950.11 184.533   5
   0  16   5 3769.99 187.064  74
   0  16   5 3739.76 186.287  71
   0  16   5 3674.75 184.091  25
   0  16   6 2218.91 116.996  25
   0  16   6 2219.28 120.980  74
   0  16   6 2503.02 122.520  71
   0  16   6 2256.27 122.915  40
   0  16   6 1900.28 116.021  89
   0  16   6 2098.12 115.974   5
   0  16   7 305.039 40.6880  25
   0  16   7 268.592 35.0249  69
   0  16   7 344.632 50.1703  71
   0  16   7 383.519 53.2983  40
   0  16   7 360.192 41.4387   5
   0  16   7 289.074 43.7489  89
   0  16   8 67.6974 30.2013  25
   0  16   8 93.9287 29.3571  69
   0  16   8 46.5976 42.5024  71
   0  16   8 105.077 32.2412   5
   0  16   8 83.0233 35.7968  89
   0  16   9 12.8663 29.4773  69
   0  16   9-1.21570 28.4979   5
   0  16   9-8.53329 27.8338  25
   0  16  10 765.895 54.4583  69
   0  16  10 819.500 54.6629   5
   0  16  10 820.667 63.1915  64
   0  16  10 693.645 54.1567  75
   0  16  11 203.812 36.4692  69
   0  16  11 165.407 31.3097   5
   0  16  11 185.645 43.2708  64
   0  16  11 185.353 46.6197  71
   0  16  12 4691.43 219.032  69
   0  16  12 4383.74 215.829   5
   0  16  12 4614.54 221.393  64
   0  16  13 495.496 46.4318  69
   0  16  13 482.199 38.6755   5
   0  16  13 560.308 55.1415  71
   0  16  13 486.596 46.9571  64
   0  16  14 3.28185 31.8815  69
   0  16  14-20.7801 30.0131  64
   0  16  14 10.1237 38.2906  88
   0  16  14-18.7836 38.2485  71
   0  16  15 226.210 36.4773  69
   0  16  15 229.152 39.7442  88
   0  16  15 219.787 40.7649  71
   0  16  16 246.464 35.4803  69
   0  16  16 139.286 35.8305  88
   0  16  16 202.552 37.7248  71
   0  16  17 105.529 29.2586  88
   0  16  17 151.296 32.2833  69
   0  16  18 535.375 39.7961  88
   0  16  18 654.183 45.4643  69
   0 -16 -19 170.616 28.5912  52
   0  16  19 163.826 28.4386  69
   0 -16 -20 15.6387 20.5802  52
   0 -16 -21 83.6629 19.0652  52
   0  16  22 346.585 22.8653  17
   0  16  22 338.760 24.4196  45
   0  17 -14 75.8196 16.3195  62
   0  17 -14 53.7319 15.5012  37
   0  17 -13 114.305 21.3941  37
   0  17 -13 124.092 21.8503  74
   0  17 -13 131.370 22.5518  62
   0  17 -12 101.164 25.0389  30
   0  17 -12 110.969 23.2091  37
   0  17 -12 61.1327 26.5453  74
   0  17 -12 79.0127 25.5616  62
   0  17 -11 100.803 22.6633  25
   0  17 -11 118.455 27.5434  30
   0  17 -11 145.228 26.3429  37
   0  17 -11 134.072 31.3097  74
   0  17 -11 164.367 29.0028  62
   0  17 -10 233.234 38.0081  74
   0  17 -10 289.363 33.5892  30
   0  17 -10 175.240 28.9089  25
   0  17 -10 210.359 31.0373  37
   0  17 -10 214.390 23.7285  40
   0  17 -10 264.816 34.8672  62
   0  17  -9 158.226 29.1705  25
   0  17  -9 143.623 32.2999  30
   0  17  -9 104.079 30.3214  37
   0  17  -9 133.303 25.8264  40
   0  17  -9 127.363 33.5367  62
   0  17  -8 835.562 55.2688  30
   0  17  -8 691.741 48.6469  40
   0  17  -8 836.537 54.5727  25
   0  17  -8 719.294 54.5280  62
   0  17  -8 805.369 53.3526  37
   0  17  -7 79.5015 33.6710  30
   0  17  -7 89.9129 34.2818  25
   0  17  -7 100.432 29.1286  40
   0  17  -7 62.0336 30.4088  37
   0  17  -7 108.186 33.9037  62
   0  17  -6 45.4977 34.3335  30
   0  17  -6 40.1403 30.2565  40
   0  17  -6 41.2208 28.3482  37
   0  17  -6 16.7552 43.4160  74
   0  17  -6-22.6077 34.0653  62
   0  17  -5 337.395 41.8576  62
   0  17  -5 377.737 53.0307  74
   0  17  -5 360.786 41.1234  40
   0  17  -5 351.290 33.2099   5
   0  17  -5 345.598 37.4605  37
   0  17  -4 112.565 46.2874  74
   0  17  -4 134.040 35.4493  62
   0  17  -4 119.728 38.2372  25
   0  17  -4 111.589 26.6324   5
   0  17  -4 82.2397 36.0311  40
   0  17  -4 85.6341 29.7841  37
   0  17  -3 76.1324 26.9831  37
   0  17  -3 37.9357 35.5794  40
   0  17  -3 22.5474 45.9417  74
   0  17  -3 33.5394 34.3440  62
   0  17  -3 53.8087 38.0469  25
   0  17  -3 82.4858 27.7584   5
   0  17  -3 28.0572 33.4487  88
   0  17  -2 207.186 41.0820  40
   0  17  -2 252.177 49.5008  74
   0  17  -2 236.301 38.6920  62
   0  17  -2 202.202 42.9287  25
   0  17  -2 208.903 33.1769   5
   0  17  -2 214.906 40.6303  88
   0  17  -1 254.602 43.7118  40
   0  17  -1 229.798 50.0779  74
   0  17  -1 184.864 37.0534  62
   0  17  -1 324.988 44.2966  25
   0  17  -1 251.557 35.4631   5
   0  17  -1 171.878 40.8994  88
   0  17   0 231.767 43.4485  40
   0  17   0 288.866 50.6479  74
   0  17   0 228.711 35.5006  62
   0  17   0 289.218 43.0046  25
   0  17   0 263.125 36.5579   5
   0  17   0 194.515 35.3013  90
   0  17   0 306.104 46.1404  88
   0  17   1 233.025 35.1880  71
   0  17   1 219.592 49.7535  74
   0  17   1 224.198 35.2035  62
   0  17   1 282.251 42.9403  25
   0  17   1 223.534 43.3609  40
   0  17   1 233.695 47.1150  88
   0  17   2 72.0485 37.0172  25
   0  17   2 77.6329 43.9229  88
   0  17   2 74.1143 41.2389  40
   0  17   2 38.8602 44.8111  74
   0  17   2 80.9875 33.6062  71
   0  17   3 1479.87 91.0972  74
   0  17   3 1286.07 84.3089  71
   0  17   3 1571.09 88.2300  25
   0  17   3 1406.59 89.7475  40
   0  17   3 1749.78 88.5250   5
   0  17   3 1511.07 94.4679  88
   0  17   4 290.798 43.5026  71
   0  17   4 299.391 49.1944  74
   0  17   4 330.584 48.2203  40
   0  17   4 349.516 54.3209  88
   0  17   4 241.405 41.9078  89
   0  17   4 219.077 38.7632   5
   0  17   4 224.332 40.3813  25
   0  17   5 790.101 59.0722  71
   0  17   5 737.479 60.2120  74
   0  17   5 672.953 54.7594  25
   0  17   5 781.896 62.2718  40
   0  17   5 779.400 55.8117   5
   0  17   5 580.530 54.1653  89
   0  17   6 34.5757 29.7520  25
   0  17   6-19.2181 41.7224  40
   0  17   6-12.0328 31.4407  89
   0  17   6 55.2769 30.9436   5
   0  17   6 37.9616 36.9350  71
   0  17   7 191.474 33.0325  25
   0  17   7 228.287 41.3915  71
   0  17   7 135.057 49.7332  88
   0  17   7 166.205 34.5723  89
   0  17   7 212.531 34.5753   5
   0  17   8 107.807 41.6535  64
   0  17   8 91.9828 28.2492  25
   0  17   8 147.152 30.9820   5
   0  17   8 58.7849 39.9738  71
   0  17   8 123.698 48.9635  88
   0  17   9 301.225 46.0496  71
   0  17   9 202.841 34.0357  75
   0  17   9 308.941 50.8006  88
   0  17   9 348.897 46.2687  64
   0  17   9 280.428 35.2119   5
   0  17  10 923.965 67.3613  88
   0  17  10 749.651 60.4137  64
   0  17  10 779.135 52.5855   5
   0  17  11-7.87696 42.0349  88
   0  17  11 6.50538 23.7826   5
   0  17  11 9.00518 33.4889  64
   0  17  12 433.074 48.7987  71
   0  17  12 506.800 50.9595  88
   0  17  12 388.771 37.3531  69
   0  17  12 376.755 33.9129   5
   0  17  12 431.586 43.0049  64
   0  17  13 31.6048 25.8300  69
   0  17  13 20.7250 28.6951  64
   0  17  13 77.4721 37.0749  88
   0  17  13-4.43102 35.0755  71
   0  17  14 57.4567 26.0626  69
   0  17  14 86.6123 25.2761  64
   0  17  14 1.03774 34.7380  71
   0  17  14 75.3561 34.4050  88
   0  17  15 399.022 40.2407  71
   0  17  15 339.232 34.2584  69
   0  17  15 397.197 39.1195  88
   0  17  16 330.352 32.4769  45
   0  17  16 368.230 33.6891  69
   0  17  16 349.583 34.7865  88
   0  17  17 573.851 39.7024  45
   0  17  17 549.270 37.7012  88
   0  17  18 441.384 31.8516  45
   0 -17 -18 345.379 31.6334  52
   0  17  19 66.5008 17.9710  45
   0 -17 -19 45.5927 18.2651  52
   0  17  20 579.862 29.8603  17
   0  17  20 486.035 28.5842  45
   0  18 -11 69.4937 15.9868  62
   0  18 -11 59.5549 18.0962  74
   0  18 -10 221.246 22.1959  25
   0  18 -10 315.979 26.0916  62
   0  18 -10 257.722 22.5400  37
   0  18 -10 344.684 28.7712  74
   0  18  -9 20.8192 18.9004  25
   0  18  -9 41.6655 21.6474  62
   0  18  -9 37.7328 17.7372  37
   0  18  -8 46.7207 22.0862  25
   0  18  -8 12.2435 15.1734  40
   0  18  -8 13.4154 19.0783  37
   0  18  -8 32.2931 22.7751  62
   0  18  -7 583.037 46.0595  74
   0  18  -7 555.897 39.0899  62
   0  18  -7 508.382 40.7964  25
   0  18  -7 511.735 34.9587  37
   0  18  -7 465.697 34.1012  40
   0  18  -6 23.0640 20.5804  37
   0  18  -6 34.9655 23.2657  40
   0  18  -6-12.6351 34.4916  74
   0  18  -6 20.7789 25.6186  62
   0  18  -5 652.627 46.1587  64
   0  18  -5 669.273 45.7498  62
   0  18  -5 552.984 39.5373  37
   0  18  -5 641.557 44.0111  40
   0  18  -4 296.075 37.9559  25
   0  18  -4 254.459 35.3606  64
   0  18  -4 213.612 31.5947  62
   0  18  -4 276.082 43.8005  74
   0  18  -4 244.119 33.1265  40
   0  18  -3 97.5250 32.5943  25
   0  18  -3 62.1112 31.6767  64
   0  18  -3 84.8714 28.2408  62
   0  18  -3 15.7458 38.8856  74
   0  18  -3 69.2982 30.1288  40
   0  18  -2 259.227 36.7835  88
   0  18  -2 359.939 46.3696  74
   0  18  -2 351.770 33.9717   5
   0  18  -2 402.292 41.9502  25
   0  18  -2 387.940 42.1273  64
   0  18  -2 339.471 34.1070  62
   0  18  -2 319.571 38.0864  40
   0  18  -1 152.416 36.0339  40
   0  18  -1 147.723 41.8418  74
   0  18  -1 178.045 29.4461   5
   0  18  -1 210.501 36.7679  25
   0  18  -1 112.761 27.8569  62
   0  18  -1 165.936 35.2089  88
   0  18   0 40.7520 38.8465  74
   0  18   0 30.6505 33.5035  40
   0  18   0 19.6024 26.3114   5
   0  18   0 14.4393 32.6867  25
   0  18   0-8.64420 34.6239  88
   0  18   1 845.950 60.5988  25
   0  18   1 929.137 64.0578  88
   0  18   1 943.527 61.3777  40
   0  18   1 928.397 66.2783  74
   0  18   2 200.372 35.6625  25
   0  18   2 195.752 39.8659  40
   0  18   2 224.357 41.0837  88
   0  18   2 165.154 33.5130  89
   0  18   2 189.653 42.3917  74
   0  18   3 819.220 54.9625  25
   0  18   3 590.242 49.7473  71
   0  18   3 799.487 58.7654  74
   0  18   3 599.170 51.2439  89
   0  18   3 852.453 60.7092  88
   0  18   3 881.801 54.0894   5
   0  18   3 788.473 57.8387  40
   0  18   4 172.210 34.0583  71
   0  18   4 191.436 32.7322  89
   0  18   4 237.172 44.3823  88
   0  18   4 204.046 33.9076  25
   0  18   4 189.019 43.6657  64
   0  18   4 242.021 33.6345   5
   0  18   5 289.982 37.2471  71
   0  18   5 211.753 32.7519  89
   0  18   5 332.336 45.4632  64
   0  18   5 254.047 34.6964  25
   0  18   5 228.838 33.8563   5
   0  18   6 195.780 35.4973  71
   0  18   6 205.925 30.8782  25
   0  18   6 223.259 42.3890  64
   0  18   6 210.601 32.2095   5
   0  18   7-6.15795 30.9717  71
   0  18   7 25.0378 26.8445  75
   0  18   7 67.5791 40.5942  88
   0  18   7 26.8537 23.7366  25
   0  18   7 41.3618 36.4592  64
   0  18   7 48.3735 26.1699   5
   0  18   8 51.3380 24.5345  75
   0  18   8-17.4412 31.2265  71
   0  18   8-44.4015 39.6853  88
   0  18   8-6.28857 20.7118  25
   0  18   8 28.5916 34.5325  64
   0  18   8-2.76447 23.9889   5
   0  18   9 54.4542 38.1575  88
   0  18   9 38.0245 23.6219   5
   0  18   9 84.8750 34.4066  64
   0  18   9 23.3599 32.6502  71
   0  18  10 187.251 25.7553  17
   0  18  10 204.286 40.4554  88
   0  18  10 214.786 35.0568  64
   0  18  11 55.0947 34.4463  88
   0  18  11-21.6431 28.6168  64
   0  18  12 17.2465 31.7953  88
   0  18  12-14.2710 25.6639  64
   0  18  13 0.86209 28.8085  88
   0  18  13 36.3699 21.8421  64
   0  18  14 68.3990 26.7483  88
   0  18  15-30.3290 22.4603  88
   0  18  15 1.88670 18.0496  17
   0  18  16 31.4161 17.1984  88
   0  18  16 30.8390 16.7758  17
   0  18  17 117.841 17.1276  17
   0 -18 -17 47.4001 15.2208  52
   0  18  18-16.7373 11.0752  17
   0  19  -7 77.6203 16.7208  25
   0  19  -6 35.9881 23.8822  74
   0  19  -5-20.1250 25.9582  74
   0  19  -4 25.4907 22.5332  25
   0  19  -4-30.2233 20.1672  64
   0  19  -4 8.87255 26.7550  74
   0  19  -3 14.0312 24.1095  25
   0  19  -3 19.0866 20.6056  89
   0  19  -3 23.7376 22.3408  64
   0  19  -3-22.4570 28.3922  74
   0  19  -2 48.8178 24.6250  25
   0  19  -2 26.9604 21.9078  89
   0  19  -2 39.9555 25.8466  64
   0  19  -2 61.1396 29.8200  74
   0  19  -1 134.946 27.0097  25
   0  19  -1 49.8540 22.6696  89
   0  19  -1 105.736 29.6382  64
   0  19   0 44.5147 26.1290  25
   0  19   0 27.8186 22.2605  89
   0  19   0 46.6390 29.1400  64
   0  19   1 89.6199 22.7002  89
   0  19   1 89.9461 27.9266  88
   0  19   1 46.0151 24.9832  25
   0  19   2 24.6242 20.9544  89
   0  19   2 42.2563 29.0057  88
   0  19   2 91.9767 25.9387  25
   0  19   3 58.7697 24.2383  25
   0  19   3 18.6378 30.1752  88
   0  19   3 30.5188 31.9666  64
   0  19   4 12.2194 23.0962  25
   0  19   4 59.1804 31.4658  64
   0  19   4 51.0653 30.7383  88
   0  19   5 24.9090 20.5408  25
   0  19   5 25.9071 31.7474  88
   0  19   5 3.64776 29.5845  64
   0  19   5-19.8144 22.5482  75
   0  19   6 50.1046 19.4285  25
   0  19   6 8.59798 24.6306  90
   0  19   6 40.7729 20.6273  75
   0  19   6 45.1175 24.0069  71
   0  19   6 48.0096 30.9423  64
   0  19   7 51.3267 24.4638  71
   0  19   7 93.5240 30.4595  64
   0  19   8 18.5063 30.1862  88
   0  19   8 44.7905 26.9822  64
   0  19   9 36.3015 28.8804  88
   0  19   9 1.46261 25.0317  64
   0  19  10 13.4338 27.2143  88
   0  19  10 1.93791 22.6207  64
   0  19  11 20.2064 24.8053  88
   0  19  11 14.9730 18.8295  64
   0  19  12 50.2985 23.5300  88
   0  19  13-19.7174 19.4792  88
   0  19  14 22.9327 14.5021  88
   0  19  15 58.2055 14.7506  90
   0  20  -2 17.0544 13.1753  25
   0  20  -1 113.712 16.6545  25
   0  20  -1 81.8425 16.7791  64
   0  20   0 41.6143 15.4959  25
   0  20   0 3.98257 15.0411  75
   0  20   0 31.3090 17.3931  64
   0  20   1 54.1550 15.1305  25
   0  20   1 23.7773 14.8291  75
   0  20   1 23.8371 18.3190  64
   0  20   2 81.9688 15.6596  25
   0  20   3 93.4482 22.5169  64
   0  20   4 503.329 35.3612  64
   0  20   5 624.259 39.8865  64
   0  20   6 105.785 21.6889  64
   0  20   6 105.097 21.6165  88
   0  20   7 181.637 21.9154  64
   0  20   8 54.6651 16.6199  64
   0  20   8 88.8200 19.2503  88
   0  20   9 57.9843 17.1775  88
  -1  19  12 28.5359 16.2825  88
  -1  19  11 8.46551 19.0079  88
  -1  19  10 53.9999 22.0129  88
  -1  19   9 18.9438 16.6283  64
  -1  19   9 14.9312 19.8689  71
  -1  19   8 49.2650 20.2937  64
  -1  19   8 7.40021 20.9421  71
  -1  19   7-6.29684 19.4317  71
  -1  19   7 7.66795 15.6943   5
  -1  19   7 7.43222 21.7065  64
  -1  19   7-35.3082 25.2312  88
  -1  19   6 250.468 27.6818  71
  -1  19   6 282.420 26.2050   5
  -1  19   6 333.170 31.3945  64
  -1  19   6 347.540 32.3616  88
  -1  19   5-2.14173 18.7703  71
  -1  19   5 54.2186 18.3013   5
  -1  19   5 17.8365 23.8677  88
  -1  19   5 4.23678 25.1652  64
  -1  19   4 5.48816 14.5140  25
  -1  19   4 21.7520 18.9728   5
  -1  19   4-6.62602 23.1926  88
  -1  19   4-3.64380 25.9674  64
  -1  19   3 5.97255 16.7029  25
  -1  19   3-9.32824 18.8390   5
  -1  19   3-5.57768 22.1102  88
  -1  19   3-7.37828 26.5132  64
  -1  19   2 768.225 47.6226  88
  -1  19   2 806.658 46.8476  25
  -1  19   1 40.4031 18.9672  25
  -1  19   0 194.916 24.0207  25
  -1  19   0 171.674 21.7432   5
  -1  19  -1 122.186 25.2101  64
  -1  19  -1 95.1940 21.0688  25
  -1  19  -2 222.005 26.2374  64
  -1  19  -2 224.271 25.3785  25
  -1  19  -3 75.5275 19.3960  64
  -1  19  -3 93.8499 18.5699  25
  -1  19  -4 115.173 17.5338  64
  -1  19  -4 162.446 21.1038  25
  -1  19  -5 0.43853 13.5027  25
   1 -18 -16 7.69182 13.3321  52
  -1  18  15 100.589 19.2156  88
  -1  18  15 80.4093 13.5424  17
  -1  18  14 73.0093 22.0601  71
  -1  18  14 97.6935 23.0555  88
  -1  18  13 4.72990 23.0573  71
  -1  18  13 11.4029 25.1224  88
  -1  18  12 32.6988 26.2131  71
  -1  18  12 12.8329 27.7770  88
  -1  18  11 15.7243 15.9511   5
  -1  18  11 26.3000 27.2721  71
  -1  18  11 67.3630 30.1253  88
  -1  18  11 35.5274 20.9307  64
  -1  18  10 83.9885 18.8177   5
  -1  18  10 84.7062 24.8868  64
  -1  18   9 609.469 42.2367   5
  -1  18   9 657.143 47.0100  64
  -1  18   8 82.7401 30.0209  64
  -1  18   8 64.7315 22.6419   5
  -1  18   8 44.4820 30.7198  71
  -1  18   7 131.980 33.1008  64
  -1  18   7 118.558 31.1957  71
  -1  18   7 148.941 25.8832   5
  -1  18   6 81.5731 21.3874  25
  -1  18   6 119.552 30.0052  71
  -1  18   6 159.807 36.4624  88
  -1  18   6 101.996 25.0046   5
  -1  18   5 168.077 26.2589  25
  -1  18   5 219.999 33.3710  71
  -1  18   5 220.622 38.3355  88
  -1  18   5 236.183 30.0295   5
  -1  18   4 65.7426 25.0036  25
  -1  18   4 64.4375 27.8794  71
  -1  18   4 29.6259 34.1096  88
  -1  18   4 42.6437 24.8600   5
  -1  18   3 514.438 41.5158  25
  -1  18   3 483.179 41.3288  71
  -1  18   3 539.179 47.1916  88
  -1  18   3 553.370 41.7917   5
  -1  18   2 1833.51 93.3230  88
  -1  18   2 1554.86 88.6202  71
  -1  18   2 1660.28 90.2975  74
  -1  18   2 1985.61 92.1589  25
  -1  18   1 623.558 46.4848  88
  -1  18   1 560.375 46.5822  74
  -1  18   1 551.167 45.2640  25
  -1  18   0 1187.80 66.5340  25
  -1  18   0 1053.65 66.1918  74
  -1  18   0 972.795 62.8427  88
  -1  18   0 1236.37 63.9578   5
  -1  18  -1 347.344 38.0228  25
  -1  18  -1 289.340 38.9729  74
  -1  18  -1 360.233 32.0842   5
  -1  18  -2 112.809 29.7926  25
  -1  18  -2 148.184 34.7442  74
  -1  18  -2 113.117 23.5398   5
  -1  18  -3 654.431 45.3171  25
  -1  18  -3 600.810 47.1254  74
  -1  18  -3 507.580 37.4789   5
  -1  18  -4 454.677 38.1397  25
  -1  18  -4 455.797 41.1342  74
  -1  18  -4 365.396 29.9011   5
  -1  18  -5 256.815 35.6040  74
  -1  18  -5 262.567 31.2166  25
  -1  18  -6 471.191 40.9734  74
  -1  18  -7 127.079 27.1392  74
  -1  18  -8 34.6977 24.4660  74
  -1  18  -8-23.6863 17.4982  25
  -1  18  -9 88.6816 20.0933  74
  -1  18  -9 58.6762 15.6320  25
  -1  18 -10-3.80015 14.8660  74
   1 -17 -19 558.571 33.6189  52
   1 -17 -18 10.2193 17.5711  52
  -1  17  18-8.18486 13.4828  45
   1 -17 -17 77.2429 19.3557  83
  -1  17  17 51.8453 19.9161  88
  -1  17  17 70.1913 19.1593  69
  -1  17  16 36.8713 23.6442  88
  -1  17  16 61.9288 24.4673  71
  -1  17  16 74.3686 21.9780  69
  -1  17  15 290.448 34.1581  88
  -1  17  15 310.945 33.9367  71
  -1  17  15 237.407 29.1086  69
  -1  17  14 138.730 33.2278  88
  -1  17  14 97.5192 25.1744  69
  -1  17  14 153.053 31.5398  71
  -1  17  13 12.7077 23.5501  69
  -1  17  13 35.1722 15.9043   5
  -1  17  13 48.1658 31.9348  71
  -1  17  12 68.5393 25.9272  69
  -1  17  12 63.5415 19.9732   5
  -1  17  12 96.8382 34.0765  71
  -1  17  12 41.4196 25.7343  64
  -1  17  11-14.8205 24.5502  69
  -1  17  11-2.12274 33.0911  71
  -1  17  11-5.47495 20.4443   5
  -1  17  11-4.41809 27.4264  64
  -1  17  10 6.94740 22.8636   5
  -1  17  10 17.8377 31.0192  64
  -1  17   9 1371.52 75.0409   5
  -1  17   8 143.900 30.0258   5
  -1  17   7 889.030 57.1011   5
  -1  17   7 999.938 64.0382  71
  -1  17   6 701.862 49.4606  25
  -1  17   6 632.796 56.7565  71
  -1  17   5 3.00849 28.2007  25
  -1  17   5-4.61493 35.6489  71
  -1  17   5 29.4998 29.8032   5
  -1  17   4 734.783 60.3648  88
  -1  17   4 647.867 49.3927  25
  -1  17   4 507.812 50.2831  74
  -1  17   4 655.808 53.2017  71
  -1  17   4 616.925 50.0120   5
  -1  17   3 3125.20 149.260  88
  -1  17   3 2950.38 144.254  25
  -1  17   3 2798.85 144.151  71
  -1  17   3 2649.65 142.909  74
  -1  17   3 3140.21 144.885   5
  -1  17   2 223.004 42.6096  74
  -1  17   2 244.310 38.9812  71
  -1  17   2 285.720 46.0525  88
  -1  17   1 1086.45 71.2677  74
  -1  17   1 987.621 65.9464  71
  -1  17   1 1058.63 71.5549  88
  -1  17   1 1264.51 71.4977  25
  -1  17   0 13.7306 29.8289  40
  -1  17   0 46.4637 35.2819  88
  -1  17   0 13.1484 33.3654  25
  -1  17   0 24.9565 39.7654  74
  -1  17   0-3.65261 28.0813  71
  -1  17   0 36.1994 28.3219   5
  -1  17  -1 59.8097 29.2578  40
  -1  17  -1 96.1436 39.7121  74
  -1  17  -1 104.801 29.2312   5
  -1  17  -1 46.1463 33.0231  88
  -1  17  -2-1.97326 25.4988   5
  -1  17  -2-57.1517 40.3070  74
  -1  17  -2 16.1979 27.1008  40
  -1  17  -3 11.1037 24.6602   5
  -1  17  -3-2.26188 40.3133  74
  -1  17  -3-8.18102 25.9848  40
  -1  17  -3 11.4086 24.4430  62
  -1  17  -4 11.1369 22.6738   5
  -1  17  -4 38.7730 38.8591  74
  -1  17  -4-38.0113 24.0640  40
  -1  17  -4 3.11679 24.6298  62
  -1  17  -5 40.1220 20.9813   5
  -1  17  -5 24.3068 25.9921  62
  -1  17  -5-3.44131 22.2822  37
  -1  17  -5-2.14750 38.8823  74
  -1  17  -6 837.717 53.3336  62
  -1  17  -6 844.095 51.1273  37
  -1  17  -6 925.857 63.0940  74
  -1  17  -7 394.919 37.4165  62
  -1  17  -7 448.214 35.6213  37
  -1  17  -8 980.386 58.4362  62
  -1  17  -8 989.949 61.8141  25
  -1  17  -8 968.833 56.6651  37
  -1  17  -9 1009.66 60.5641  62
  -1  17  -9 1264.40 67.3209  74
  -1  17  -9 1182.22 62.9944  25
  -1  17  -9 1006.40 59.1429  37
  -1  17 -10 16.7385 22.2666  62
  -1  17 -10 5.90018 29.0910  74
  -1  17 -10 33.9609 21.2418  25
  -1  17 -10 26.2705 19.6286  37
  -1  17 -11 317.888 27.5342  25
  -1  17 -11 356.868 29.4390  62
  -1  17 -11 360.689 28.1789  37
  -1  17 -12 291.490 23.6089  62
  -1  17 -12 237.503 22.0936  37
  -1  17 -13 142.645 18.7186  74
   1 -16 -21 228.245 21.2009  52
   1 -16 -20-4.90286 19.0222  52
   1 -16 -19-36.6409 23.1767  52
   1 -16 -19 4.52191 19.1401  83
  -1  16  18 567.442 37.6922  88
  -1  16  18 604.335 41.2256  69
  -1  16  17 404.630 37.7738  71
  -1  16  17 433.315 37.8903  88
  -1  16  17 386.929 37.4398  69
  -1  16  16 413.322 39.7950  69
  -1  16  16 396.789 40.8666  71
  -1  16  15 1101.98 66.9167  69
  -1  16  15 1129.39 69.5505  71
  -1  16  14 51.3899 30.5249  69
  -1  16  14 99.5383 36.2069  71
  -1  16  14 68.6348 19.0398   5
  -1  16  13 1.01718 29.9629  69
  -1  16  13 4.67228 37.1014  71
  -1  16  13 1.53678 19.2180   5
  -1  16  13 1.70957 26.1380  64
  -1  16  12 210.188 35.3507  69
  -1  16  12 228.837 43.3692  71
  -1  16  12 192.051 27.7024   5
  -1  16  12 223.547 35.5402  64
  -1  16  11 232.930 36.3382  69
  -1  16  11 304.135 47.1325  71
  -1  16  11 292.673 31.6222   5
  -1  16  11 251.265 38.9338  64
  -1  16  10 31.7297 40.8243  71
  -1  16  10 35.5185 26.1644   5
  -1  16  10 28.1912 29.9099  69
  -1  16   9 4.41758 27.0160   5
  -1  16   9 3.09569 28.7345  69
  -1  16   8-1.15950 28.3665   5
  -1  16   8 20.1548 27.9070  69
  -1  16   7 721.189 53.9977  25
  -1  16   7 974.083 67.7022  71
  -1  16   7 938.618 58.0864   5
  -1  16   7 663.397 52.6469  69
  -1  16   6 2600.53 132.616  25
  -1  16   6 2841.90 139.141  71
  -1  16   6 3033.86 135.711   5
  -1  16   5 428.412 45.4871  25
  -1  16   5 428.728 45.8358   5
  -1  16   5 563.226 55.5733  71
  -1  16   5 455.049 48.3898  74
  -1  16   4 1025.68 65.7148   5
  -1  16   4 918.528 67.5351  74
  -1  16   4 964.226 69.7480  71
  -1  16   3 1676.56 90.7320   5
  -1  16   3 1623.13 92.7625  71
  -1  16   3 1497.53 92.6009  74
  -1  16   3 1484.63 90.3681  40
  -1  16   2-26.1132 42.7469  74
  -1  16   2 15.3101 35.2526  71
  -1  16   2-6.01888 37.1079  40
  -1  16   1 411.361 44.5465  71
  -1  16   1 376.103 50.7368  74
  -1  16   1 258.476 42.7054  40
  -1  16   0 636.026 57.8209  88
  -1  16   0 608.746 59.1845  74
  -1  16   0 560.615 49.8744  71
  -1  16   0 586.770 51.1905  40
  -1  16   0 503.485 48.0421   5
  -1  16  -1 612.357 54.4771  88
  -1  16  -1 667.937 50.7198   5
  -1  16  -1 510.758 47.9627  71
  -1  16  -1 700.136 61.5464  74
  -1  16  -1 554.369 49.7709  40
  -1  16  -2 871.407 60.6935  62
  -1  16  -2 949.720 66.0457  88
  -1  16  -2 1149.93 64.3268   5
  -1  16  -2 1027.00 73.6441  74
  -1  16  -2 869.104 60.4066  71
  -1  16  -2 969.782 62.4884  40
  -1  16  -3 70.5754 27.7080  37
  -1  16  -3 80.5240 32.2875  40
  -1  16  -3 79.1974 33.2708  62
  -1  16  -3 61.7773 27.5529   5
  -1  16  -3 129.255 46.7723  74
  -1  16  -3 78.4342 33.5616  88
  -1  16  -4 107.621 28.4414   5
  -1  16  -4 93.4835 33.4204  30
  -1  16  -4 109.334 30.0638  37
  -1  16  -4 82.8637 31.4699  40
  -1  16  -4 142.689 35.1760  62
  -1  16  -4 69.3576 47.6793  74
  -1  16  -5 492.814 42.8943  40
  -1  16  -5 499.686 46.3647  30
  -1  16  -5 595.398 43.3291   5
  -1  16  -5 596.917 45.5009  37
  -1  16  -5 567.622 49.0449  62
  -1  16  -5 633.720 59.8086  74
  -1  16  -6 372.292 52.5144  74
  -1  16  -6 272.161 31.0975   5
  -1  16  -6 288.192 39.1326  30
  -1  16  -6 356.133 37.8765  37
  -1  16  -6 210.935 39.6186  62
  -1  16  -6 292.407 32.9407  40
  -1  16  -7 71.5418 21.5705   5
  -1  16  -7 88.2260 32.7660  30
  -1  16  -7 96.5675 31.6421  37
  -1  16  -7 88.6589 45.9180  74
  -1  16  -7 106.815 33.3400  62
  -1  16  -8 773.722 64.0506  74
  -1  16  -8 683.869 52.0798  30
  -1  16  -8 805.879 53.6070  37
  -1  16  -8 710.848 54.2907  62
  -1  16  -9 600.680 55.0673  74
  -1  16  -9 573.134 47.7535  62
  -1  16  -9 525.609 44.2972  30
  -1  16  -9 531.268 45.6014  37
  -1  16 -10 239.119 33.9635  30
  -1  16 -10 298.074 37.2709  62
  -1  16 -10 279.091 35.1925  37
  -1  16 -10 255.083 44.4598  74
  -1  16 -11 564.804 43.5486  62
  -1  16 -11 498.896 39.8303  25
  -1  16 -11 484.017 40.7520  30
  -1  16 -11 507.889 42.1684  37
  -1  16 -12 36.0342 27.7010  62
  -1  16 -12 13.1106 25.2684  37
  -1  16 -12 20.4015 20.9626  25
  -1  16 -12 25.5104 24.2050  30
  -1  16 -13 24.8197 23.8092  62
  -1  16 -13 56.0346 23.6209  37
  -1  16 -13 13.4761 28.3588  74
  -1  16 -13 4.73009 21.8626  30
  -1  16 -14 51.8721 21.9551  62
  -1  16 -14 29.6345 19.6375  37
  -1  16 -14 49.2123 24.0685  74
  -1  16 -14 47.3021 18.2631  30
  -1  16 -15 215.491 22.9138  62
  -1  16 -15 212.292 22.5737  74
  -1  16 -15 241.118 21.8364  37
  -1  15  23 1618.41 75.8423  45
   1 -15 -23 1584.08 76.7347  52
   1 -15 -22 950.893 53.1939  52
  -1  15  21 673.771 43.7614  69
   1 -15 -21 751.429 45.5894  52
   1 -15 -20 282.648 31.6532  83
  -1  15  20 352.410 35.3995  69
   1 -15 -20 392.534 36.2231  52
   1 -15 -19 2573.38 127.758  83
  -1  15  19 2666.02 124.450  88
  -1  15  18 24.7545 27.4816  71
  -1  15  17 54.1354 31.0977  71
  -1  15  16-52.6159 35.0902  71
  -1  15  16 13.2808 33.5975  69
  -1  15  15 250.358 42.2013  71
  -1  15  15 296.367 42.0872  69
  -1  15  14 366.880 45.5568  71
  -1  15  14 400.853 44.1517  69
  -1  15  14 321.464 30.0773   5
  -1  15  13 180.163 44.4648  71
  -1  15  13 277.252 41.7683  69
  -1  15  13 256.544 29.8763   5
  -1  15  13 240.116 35.6306  64
  -1  15  12 6.99615 42.3876  71
  -1  15  12-1.23900 35.7831  69
  -1  15  12 10.1839 23.8035   5
  -1  15  11 1330.17 80.7438  69
  -1  15  11 1208.42 74.7704   5
  -1  15  10 993.705 76.0785  71
  -1  15  10 995.204 68.8717  69
  -1  15  10 1145.79 66.2207   5
  -1  15   9 3156.61 154.943  71
  -1  15   9 3230.51 148.306   5
  -1  15   8 1144.47 72.9194  25
  -1  15   8 1354.94 78.1147  69
  -1  15   8 1333.74 77.7303   5
  -1  15   7 42.9143 29.0008  25
  -1  15   7 10.4213 30.9781  69
  -1  15   7 31.3841 32.2721   5
  -1  15   6 188.469 39.3467  74
  -1  15   6 192.837 33.5659  69
   1 -15  -6 158.787 65.7098  11
  -1  15   5 1612.20 90.0872  40
  -1  15   5 1373.86 80.3924  69
  -1  15   5 1423.49 119.326  10
   1 -15  -5 1472.74 135.466  11
  -1  15   5 1374.34 86.5839  74
  -1  15   4-16.1773 41.6535  74
  -1  15   4 10.9856 51.1994   2
  -1  15   4-28.0344 57.8437   1
  -1  15   4 33.9392 26.5850  69
  -1  15   4 16.5757 40.4867  40
   1 -15  -4 48.1046 51.6744  11
  -1  15   4-43.9614 51.9123  10
  -1  15   3 27.6086 49.1754   2
  -1  15   3-5.63645 51.5530   1
  -1  15   3 25.8811 40.4886  40
   1 -15  -3 71.5334 50.8593  11
  -1  15   3 24.8705 48.9127  10
  -1  15   3 6.98421 42.3274  74
  -1  15   2 1062.45 107.864  10
   1 -15  -2 1054.61 117.045  11
  -1  15   2 1272.63 81.1016  40
  -1  15   2 1189.77 118.339   1
  -1  15   2 1387.80 84.5856  74
  -1  15   1 1721.19 142.279  10
  -1  15   1 1993.95 105.565  40
  -1  15   1 1990.26 110.380  74
  -1  15   0 2709.02 193.893  10
  -1  15   0 2952.47 154.109  40
  -1  15  -1 30.2361 32.4858  30
  -1  15  -1-13.3378 32.3659   5
  -1  15  -1-6.25161 35.9737  40
  -1  15  -1 3.58562 31.7863  62
  -1  15  -2 172.354 39.0245  62
  -1  15  -2 257.892 40.3122  30
  -1  15  -2 255.133 36.3780   5
  -1  15  -2 188.785 34.1740  37
  -1  15  -2 214.562 40.5335  40
  -1  15  -2 233.962 44.1221  88
  -1  15  -3 105.847 38.1162  62
  -1  15  -3 124.899 37.2140  30
  -1  15  -3 191.511 33.8636   5
  -1  15  -3 127.329 37.4841  40
  -1  15  -3 164.083 33.9477  37
  -1  15  -3 176.543 40.7021  88
  -1  15  -4 139.816 37.8578  40
  -1  15  -4 226.529 42.2549  62
  -1  15  -4 191.250 39.8935  30
  -1  15  -4 174.292 32.3338   5
  -1  15  -4 196.077 31.7665  71
  -1  15  -4 270.809 38.8805  88
  -1  15  -5 304.273 44.1127  62
  -1  15  -5 255.236 42.1228  30
  -1  15  -5 281.841 35.6080   5
  -1  15  -5 307.807 38.2177  88
  -1  15  -5 264.145 39.4186  40
  -1  15  -6 2897.32 140.485  62
  -1  15  -6 2940.00 134.584   5
  -1  15  -6 2717.91 138.915  30
  -1  15  -6 2418.05 132.416  40
  -1  15  -7 237.055 30.5684   5
  -1  15  -7 256.272 44.8051  62
  -1  15  -7 173.644 33.4140  40
  -1  15  -7 286.578 42.0407  30
  -1  15  -8 818.811 51.7950   5
  -1  15  -8 900.500 64.9199  62
  -1  15  -8 867.873 61.9594  30
  -1  15  -9 3.55240 34.5103  30
  -1  15  -9-25.2010 39.5701  62
  -1  15 -10 70.1042 35.4684  30
  -1  15 -10 6.06294 37.3318  62
  -1  15 -11 911.194 60.9425  30
  -1  15 -11 895.818 63.7419  62
  -1  15 -12 1030.23 62.0551  37
  -1  15 -12 873.521 59.7007  30
  -1  15 -12 830.283 61.7676  62
  -1  15 -13 18.5894 30.2035  37
  -1  15 -13 3.20258 23.6406  25
  -1  15 -13 25.2448 28.2125  30
  -1  15 -13 33.6421 33.5956  62
  -1  15 -14 49.3540 29.2465  37
  -1  15 -14 47.1578 30.5704  62
  -1  15 -14 20.0680 26.2894  30
  -1  15 -15 108.946 28.1365  37
  -1  15 -15 101.195 28.6983  62
  -1  15 -15 158.847 29.5933  74
  -1  15 -15 74.8360 25.0050  30
  -1  15 -16 23.3352 20.9996  37
  -1  15 -16 24.2207 22.4852  62
  -1  15 -16 16.8585 22.8234  74
  -1  15 -16 11.4032 21.1734  30
  -1  15 -17 70.3270 18.8448  37
  -1  15 -17 29.5792 15.8825  30
  -1  15 -17 61.5856 20.0750  62
  -1  15 -17 36.9733 15.9592  74
   1 -14 -24 63.4169 17.1250  52
   1 -14 -23 291.169 23.7268  77
   1 -14 -23 346.583 24.8910  83
   1 -14 -22 418.924 37.3661  52
   1 -14 -22 372.364 31.9499  83
  -1  14  22 368.777 35.0727  69
   1 -14 -21 0.99124 28.7944  52
  -1  14  21-22.6281 28.9805  69
   1 -14 -21 9.10673 26.4674  83
  -1  14  20 30.3973 32.1918  69
   1 -14 -20 27.3555 30.9334  83
  -1  14  19 965.316 60.4806  69
  -1  14  19 708.784 52.6674  71
  -1  14  18 235.649 40.7624  69
  -1  14  18 205.574 35.5340  71
  -1  14  17 284.938 41.4136  71
  -1  14  16 55.9270 37.0074  71
  -1  14  15 166.301 41.2422  69
  -1  14  15 140.871 41.1022  71
  -1  14  14 1110.79 65.2525   5
  -1  14  14 1249.39 77.5397  69
  -1  14  14 1218.71 78.7043  71
  -1  14  13 82.8491 25.5629   5
  -1  14  13 189.908 41.4053  69
  -1  14  13 120.843 44.7865  71
  -1  14  12 3262.14 157.091   5
  -1  14  12 3363.89 166.547  71
  -1  14  12 3179.74 162.540  69
  -1  14  11 319.229 36.7319   5
  -1  14  11 321.583 51.8582  71
   1 -14 -11 313.271 72.6083  11
  -1  14  11 326.033 45.5911  69
  -1  14  10 133.866 52.6890   2
  -1  14  10 182.215 57.7500   1
   1 -14 -10 179.046 61.6887  11
  -1  14  10 222.922 41.6065  69
  -1  14  10 247.779 35.1673   5
  -1  14   9 5.17606 47.6550   1
  -1  14   9 35.4979 46.3894   2
   1 -14  -9 68.3931 59.3974  11
  -1  14   9 25.1637 34.6920  69
  -1  14   8 122.558 54.3273   1
  -1  14   8 104.409 55.6788   2
  -1  14   8 111.401 36.3249  69
   1 -14  -8 93.0027 57.6207  11
  -1  14   7 1020.99 105.889   2
  -1  14   7 912.822 105.094   1
  -1  14   7 1124.75 72.3010  69
   1 -14  -7 1031.42 116.383  11
  -1  14   7 1271.15 79.2793  40
  -1  14   6 331.697 45.7186  74
  -1  14   6 370.632 49.9568  40
  -1  14   6 305.698 40.9475  69
  -1  14   6 284.003 69.0477   1
  -1  14   6 369.347 74.5127   2
   1 -14  -6 314.389 77.0478  11
  -1  14   5 731.613 61.6968  40
  -1  14   5 807.508 92.7916   2
  -1  14   5 651.158 52.2754  69
  -1  14   5 671.293 58.5392  74
   1 -14  -5 651.224 91.5603  11
  -1  14   4 672.008 61.6183  40
  -1  14   4 989.210 100.229   2
  -1  14   4 808.555 95.0336   1
  -1  14   4 741.598 53.2722  69
  -1  14   4 715.586 62.3603  74
  -1  14   4 815.740 90.3332  10
   1 -14  -4 686.438 94.6737  11
  -1  14   3 1554.71 92.0908  40
  -1  14   3 1636.10 134.477   1
  -1  14   3 1790.26 135.862   2
  -1  14   3 1402.60 83.0285  69
   1 -14  -3 1622.69 138.451  11
  -1  14   3 1671.16 130.558  10
  -1  14   3 1506.11 92.6358  74
  -1  14   2 2126.04 113.711  40
  -1  14   2 2020.90 115.644  74
  -1  14   2 2045.05 152.299  10
   1 -14  -2 1920.65 157.961  11
  -1  14   2 2165.80 157.920   1
  -1  14   2 2067.73 153.873   2
  -1  14   1 1814.92 98.2362  40
  -1  14   1 1701.97 95.3712  30
  -1  14   1 1686.40 136.628  10
  -1  14   0-5.28811 52.8804  10
   1 -14   0 11.6494 51.1702  11
  -1  14   0 52.5678 33.0478  30
  -1  14   0 60.0282 52.4537   2
  -1  14   0 89.0842 53.5163   1
  -1  14   0 10.7414 37.5248  40
  -1  14  -1 36.1034 32.7330  62
   1 -14   1 80.2289 55.0819  11
  -1  14  -1 37.2215 55.4357  10
  -1  14  -1 37.5435 34.1215  30
  -1  14  -1-16.5418 49.7886   1
  -1  14  -1 59.4477 51.3341   2
  -1  14  -1 36.8958 38.8000  40
  -1  14  -2-9.37790 35.8740  62
   1 -14   2 28.0861 50.0196  11
  -1  14  -2 58.6957 51.2718  10
  -1  14  -2-9.55747 35.1203  30
  -1  14  -2 70.6583 50.0293   1
  -1  14  -2 10.6541 46.7819   2
  -1  14  -2 20.6304 36.3366  40
  -1  14  -3 899.443 98.0269  10
   1 -14   3 679.485 94.6510  11
  -1  14  -3 948.078 67.0124  62
  -1  14  -3 832.737 97.3908   1
  -1  14  -3 995.814 99.3273   2
  -1  14  -3 1031.74 68.1931  30
  -1  14  -3 909.841 64.2548  40
  -1  14  -4 685.848 55.6185  40
  -1  14  -4 654.920 84.0532   2
  -1  14  -4 584.364 83.0852   1
   1 -14   4 745.650 53.8693  70
  -1  14  -4 680.607 56.3663  88
  -1  14  -4 654.187 58.3503  30
  -1  14  -4 820.086 61.4347  62
  -1  14  -5 2760.27 144.108  88
  -1  14  -5 2753.31 143.600  40
  -1  14  -5 3214.40 144.809   5
   1 -14   5 2933.23 144.492  70
  -1  14  -5 2738.18 186.812   2
  -1  14  -5 2569.03 186.395   1
  -1  14  -5 2864.89 147.630  30
  -1  14  -5 3012.76 149.940  62
   1 -14   6 200.204 36.0562  70
  -1  14  -6 95.2024 39.5967  30
  -1  14  -6 169.111 43.5551  62
  -1  14  -6 142.836 35.5185  40
  -1  14  -6 108.488 29.8666   5
  -1  14  -6 194.118 34.1027  88
   1 -14   7 201.633 35.6468  70
  -1  14  -7 157.429 40.3568  30
  -1  14  -7 178.737 29.7229   5
  -1  14  -7 106.664 33.5916  40
  -1  14  -7 173.157 43.5878  62
  -1  14  -8 1547.61 80.9296   5
   1 -14   8 1474.34 84.8614  70
  -1  14  -8 1574.86 90.0980  30
  -1  14  -8 1380.71 81.3788  40
   1 -14   9 864.874 59.3311  70
  -1  14  -9 862.320 65.1758  30
  -1  14  -9 766.182 50.8057   5
  -1  14  -9 953.524 70.0496  48
   1 -14  10 1101.30 67.7686  70
  -1  14 -10 1097.58 72.8682  30
  -1  14 -10 1053.98 76.8219  48
  -1  14 -11 212.951 42.5956  30
   1 -14  11 257.801 34.5372  70
  -1  14 -11 217.320 46.3712  48
  -1  14 -12 7.42041 36.4625  30
  -1  14 -12 7.65762 39.3510  48
   1 -14  12 32.2046 27.8196  70
  -1  14 -13 44.1358 35.5735  30
  -1  14 -13 58.6670 40.6386  62
  -1  14 -13 52.3737 39.5487  48
   1 -14  13 92.8073 27.6086  70
  -1  14 -14-43.9984 34.3981  30
  -1  14 -14 23.1350 37.1565  62
  -1  14 -14-44.7871 35.8015  48
   1 -14  14 14.6731 24.1798  70
  -1  14 -15 842.122 57.2771  62
  -1  14 -15 762.916 55.4805  48
  -1  14 -15 804.252 54.7782  30
   1 -14  15 686.311 45.6282  70
  -1  14 -16 19.8043 29.6800  30
  -1  14 -16 34.0243 29.4576  37
  -1  14 -16 8.39780 31.8206  62
  -1  14 -17 16.8534 27.1534  62
  -1  14 -17-5.16374 25.4747  30
  -1  14 -17-4.03220 26.5126  74
  -1  14 -17 19.7032 25.1156  37
  -1  14 -18 130.670 23.8792  30
  -1  14 -18 98.1955 25.6844  62
  -1  14 -19 99.8839 17.8654  30
   1 -13 -26 319.169 21.9899  52
   1 -13 -25 352.231 26.0365  52
   1 -13 -25 293.311 21.3808  29
  -1  13  24 26.1083 16.7794  38
   1 -13 -24 54.2963 23.8193  52
   1 -13 -24 34.2085 17.9879  83
  -1  13  23 1.54963 25.2000  69
   1 -13 -23-15.5516 27.2161  52
   1 -13 -23 21.6071 23.3599  83
  -1  13  22 44.8103 31.0153  69
   1 -13 -22 17.4433 28.3362  83
   1 -13 -22 38.3560 30.3582  52
  -1  13  21 409.174 34.8162  36
  -1  13  21 526.172 46.4419  69
   1 -13 -21 461.136 44.7509  83
   1 -13 -21 515.413 47.3228  52
  -1  13  20 10.2758 35.0716  69
   1 -13 -20 53.0028 36.5610  83
  -1  13  20 21.1272 21.9202  36
  -1  13  19 142.102 27.0394  36
  -1  13  19 173.522 33.6353  71
  -1  13  19 213.199 42.2401  69
  -1  13  18 499.802 38.8693  36
  -1  13  18 375.673 44.5710  71
  -1  13  18 490.542 51.6018  69
  -1  13  17 167.324 28.3571  36
  -1  13  17 182.992 38.0223  71
  -1  13  17 243.200 46.2481  69
  -1  13  16 1660.14 90.1298  71
  -1  13  16 1380.84 79.8370  36
  -1  13  15 18.2704 39.7605  71
  -1  13  15-5.11894 23.4232  36
  -1  13  14 75.9532 41.8683  71
   1 -13 -14 53.6759 51.7072  11
  -1  13  13 8771.22 400.653   5
  -1  13  13 9301.26 409.395  71
  -1  13  13 8939.42 407.647  69
  -1  13  12 63.8919 26.5875   5
  -1  13  12 31.4167 38.4883  69
  -1  13  12 54.0845 45.5834   2
  -1  13  12 18.4037 43.7294   1
  -1  13  11 2367.96 119.489  69
  -1  13  11 2113.95 151.447   2
  -1  13  11 1914.65 146.967   1
   1 -13 -11 2113.44 163.716  11
  -1  13  10 2211.76 166.460   2
  -1  13  10 2066.52 165.737   1
   1 -13 -10 2281.87 181.557  11
  -1  13   9 2467.69 122.616  69
  -1  13   9 2237.08 157.800   2
  -1  13   9 2041.84 156.037   1
   1 -13  -9 2089.73 169.309  11
  -1  13   8 827.349 94.2895   2
  -1  13   8 727.955 93.0580   1
   1 -13  -8 882.652 102.882  11
   1 -13  -7 137.510 63.2051  11
  -1  13   7 113.086 52.5490   1
  -1  13   7 105.785 54.1198   2
  -1  13   7 152.005 37.2243  69
  -1  13   7 158.739 44.6854  40
  -1  13   6 2239.96 123.658  40
  -1  13   6 2164.56 120.191  74
   1 -13  -6 2270.72 168.682  11
  -1  13   6 2304.11 119.304  69
  -1  13   6 2628.41 168.339   1
  -1  13   6 2708.44 166.059   2
  -1  13   5 3252.41 158.242  74
  -1  13   5 3072.51 199.994   1
  -1  13   5 3131.30 200.266   2
  -1  13   5 3156.24 159.465  40
   1 -13  -5 2999.75 205.569  11
  -1  13   4 2251.35 115.688  74
  -1  13   4 2137.96 156.307   1
  -1  13   4 2048.16 152.619   2
   1 -13  -4 2015.42 156.966  11
  -1  13   4 2000.57 114.512  40
   1 -13  -3 81.2785 60.0286  11
  -1  13   3 138.121 41.5892  40
  -1  13   3 36.6482 53.3308   1
  -1  13   3 87.1816 52.7897   2
  -1  13   2 3719.20 183.750  30
  -1  13   2 4259.07 235.901   1
  -1  13   2 4105.28 233.026   2
  -1  13   2 3782.40 186.321  40
   1 -13  -2 3840.66 240.306  11
  -1  13   1 1144.90 77.2864  40
  -1  13   1 1391.82 117.684  10
   1 -13  -1 1139.11 115.554  11
  -1  13   1 1200.37 75.0724  30
  -1  13   0 1417.55 124.484  10
  -1  13   0 1369.34 84.2950  30
  -1  13   0 1461.55 87.3658  40
   1 -13   0 1565.68 85.4864  70
  -1  13   0 1541.06 85.5466  62
   1 -13   1 1452.46 85.9410  70
  -1  13  -1 1656.87 130.645  10
   1 -13   1 1611.08 132.311  11
  -1  13  -1 1490.87 87.8703  30
  -1  13  -1 1499.96 87.4166  62
  -1  13  -1 1766.98 133.684   1
  -1  13  -1 1602.67 128.533   2
  -1  13  -1 1404.45 87.7179  40
  -1  13  -2 472.289 48.8060  40
   1 -13   2 450.587 75.6538  11
  -1  13  -2 600.152 84.9880  10
  -1  13  -2 505.278 50.4427  62
   1 -13   2 451.153 46.5189  70
  -1  13  -2 517.637 49.1288  30
  -1  13  -2 685.207 84.4773   1
  -1  13  -2 666.487 84.1118   2
  -1  13  -3 578.662 78.8776   1
  -1  13  -3 673.512 83.6842   2
   1 -13   3 559.474 49.1905  70
   1 -13   3 554.644 80.7804  11
  -1  13  -3 530.894 50.0856  40
  -1  13  -3 583.373 51.3914  30
  -1  13  -4 1110.77 101.969   2
  -1  13  -4 731.465 91.9309   1
   1 -13   4 760.942 96.2408  11
   1 -13   4 1067.58 66.1919  70
  -1  13  -4 903.337 66.3972  30
  -1  13  -4 924.693 64.4075  40
  -1  13  -5 165.494 46.1517  48
  -1  13  -5 83.8158 49.9695   2
  -1  13  -5 196.178 58.4959   1
  -1  13  -5 123.178 35.6300  40
   1 -13   5 157.918 36.3862  70
   1 -13   5 130.019 55.6483  11
  -1  13  -5 187.648 38.5703  88
  -1  13  -5 155.197 40.1431  30
  -1  13  -6 633.141 62.4735  48
  -1  13  -6 635.507 50.8092  40
  -1  13  -6 648.274 57.6567  30
   1 -13   6 679.571 53.9803  70
  -1  13  -6 628.946 51.0951  88
  -1  13  -6 479.665 74.3883   1
  -1  13  -6 450.454 73.5790   2
  -1  13  -6 592.135 85.7026  10
  -1  13  -7 6.33767 43.7335  48
  -1  13  -7 24.2335 32.5150  40
  -1  13  -7 33.6578 45.3908   1
  -1  13  -7 94.1737 47.3371   2
  -1  13  -7 38.7269 38.9489  30
  -1  13  -7 90.5580 56.0784  10
   1 -13   7-5.52743 32.8297  70
  -1  13  -7 20.8330 26.5907   5
  -1  13  -8 2319.27 121.257  48
  -1  13  -8 1537.53 138.881   2
  -1  13  -8 1817.80 143.041   1
  -1  13  -8 2009.50 154.435  10
   1 -13   8 2287.68 115.219  70
  -1  13  -8 2218.98 108.330   5
  -1  13  -8 2294.00 118.335  30
  -1  13  -8 1955.70 108.931  40
  -1  13  -9 339.515 70.9150  10
  -1  13  -9 501.234 44.6052  40
  -1  13  -9 551.497 58.3165  48
   1 -13   9 627.186 50.4103  70
  -1  13  -9 418.201 37.8062   5
   1 -13  10 150.306 36.6782  70
  -1  13 -10 66.8225 54.5576  10
  -1  13 -10 103.783 22.0886   5
  -1  13 -10 93.4727 33.4478  49
  -1  13 -10 104.862 46.8844  48
  -1  13 -11 56.8576 33.7515  49
  -1  13 -11 94.8767 46.9608  48
   1 -13  11 129.618 35.4170  70
  -1  13 -12 289.749 51.7546  48
  -1  13 -12 225.660 39.6588  49
   1 -13  12 344.607 42.3083  70
  -1  13 -13 193.966 35.8577  49
  -1  13 -13 244.867 48.8933  48
   1 -13  13 253.452 38.6117  70
  -1  13 -14 1946.56 107.061  49
  -1  13 -14 2114.09 115.306  48
   1 -13  14 2268.76 110.494  70
  -1  13 -15 60.6316 23.5833  21
   1 -13  15 51.9505 29.4822  70
  -1  13 -15 1.21694 39.5683  48
  -1  13 -15 44.1305 29.5515  49
  -1  13 -16 24.1272 21.1181  21
  -1  13 -16 1.64995 26.4729  49
  -1  13 -16-14.4128 35.6125  48
   1 -13  16 3.70482 26.9421  70
  -1  13 -17 296.819 27.5481  21
   1 -13  17 336.784 32.5858  70
  -1  13 -17 338.452 40.0284  30
  -1  13 -17 315.353 41.1968  48
  -1  13 -17 258.132 31.2434  49
  -1  13 -18 37.4079 17.7600  21
  -1  13 -18 27.5546 20.8087  49
  -1  13 -18 35.1175 30.4699  48
   1 -13  18 31.7862 21.1707  70
  -1  13 -18 73.8414 29.6852  30
  -1  13 -19 381.830 35.9875  48
  -1  13 -19 304.652 25.7045  49
  -1  13 -19 397.551 34.4312  37
   1 -13  19 346.709 26.6599  70
  -1  13 -19 406.613 34.8692  30
  -1  13 -20 78.9801 20.7703  30
  -1  13 -20 64.6024 19.9957  37
  -1  13 -21 35.0591 14.9485  30
  -1  13 -21 6.06509 14.5247  62
  -1  13 -21 25.8078 12.7619  37
   1 -12 -27 4.68234 11.6030  52
  -1  12  26 262.932 23.1826  45
   1 -12 -26 454.527 30.3847  52
  -1  12  26 364.462 25.8568  38
  -1  12  26 293.274 23.1217  36
   1 -12 -26 468.289 26.3191  29
  -1  12  25 215.565 22.1336  36
   1 -12 -25 274.776 30.0872  52
   1 -12 -25 236.527 24.3905  83
  -1  12  24 184.591 25.1897  36
  -1  12  24 263.343 30.8724  69
   1 -12 -24 284.712 30.9550  83
   1 -12 -24 243.012 24.7847  77
   1 -12 -24 240.112 33.9941  52
  -1  12  23 18.4168 20.9652  36
  -1  12  23 11.9106 27.8153  69
   1 -12 -23 52.3507 29.4335  83
   1 -12 -23 49.9128 32.5533  52
  -1  12  22 657.006 46.6254  36
  -1  12  22 742.166 53.6430  69
   1 -12 -22 738.227 54.6772  83
   1 -12 -22 701.539 56.7762  52
  -1  12  21 1392.40 77.1466  36
  -1  12  21 1455.76 83.0473  69
   1 -12 -21 1375.66 82.8270  83
   1 -12 -21 1374.09 86.7992  52
  -1  12  20 3238.31 148.998  69
  -1  12  20 3153.36 143.561  36
  -1  12  19 402.579 42.3498  71
  -1  12  19 423.583 49.7446  69
  -1  12  19 433.983 39.3075  36
  -1  12  18-3.61553 33.5273  71
  -1  12  18 60.0513 41.4957  69
  -1  12  18 79.2818 28.8596  36
  -1  12  17 1568.36 91.9989  71
  -1  12  17 1560.43 88.1493  36
  -1  12  17 1716.91 97.4543  69
   1 -12 -16 155.433 61.4931  11
  -1  12  16 211.768 44.4802  69
  -1  12  16 211.201 41.9226  71
   1 -12 -15 269.266 70.0259  11
  -1  12  15 458.076 50.5727  71
   1 -12 -14 82.5851 56.0444  11
  -1  12  14 32.1054 39.3621  71
  -1  12  13 1016.76 60.9619   5
  -1  12  12 955.161 90.7017   2
  -1  12  12 922.206 91.1196   1
  -1  12  12 1086.19 71.7579  69
  -1  12  11 4682.14 279.681   2
  -1  12  11 4597.69 279.825   1
  -1  12  10 3641.38 228.842   2
  -1  12  10 3775.19 230.559   1
   1 -12 -10 4038.17 194.276  70
   1 -12 -10 3948.85 246.964  11
  -1  12  10 4379.81 197.671  69
  -1  12   9 126.099 53.2520   1
  -1  12   9 146.445 52.6304   2
   1 -12  -9 51.3344 58.8876  11
   1 -12  -9 188.591 34.3612  70
   1 -12  -8 1632.13 93.6855  70
  -1  12   8 1947.24 134.937   1
  -1  12   8 1838.20 131.872   2
  -1  12   8 1672.55 98.5824  40
   1 -12  -8 1863.27 141.838  11
   1 -12  -7 1838.89 107.705  70
  -1  12   7 2504.33 154.354   2
  -1  12   7 2746.48 159.145   1
   1 -12  -7 2007.87 105.629  20
   1 -12  -7 2355.07 161.866  11
  -1  12   7 2119.21 114.311  40
   1 -12  -6 8462.53 432.463  11
  -1  12   6 8098.48 380.364  40
  -1  12   6 8572.68 423.362   2
  -1  12   6 9064.90 427.502   1
   1 -12  -6 8389.08 378.661  70
  -1  12   5 148.723 37.8768  74
  -1  12   5 117.213 31.1931  81
  -1  12   5 72.7051 40.3990  40
  -1  12   5 156.278 55.8284   1
  -1  12   5 111.484 54.3398   2
   1 -12  -5 86.9454 53.0439  11
   1 -12  -5 104.613 31.0963  70
  -1  12   4 165.131 31.1196  81
  -1  12   4 182.261 41.2417  40
  -1  12   4 171.246 59.4686   1
  -1  12   4 79.3220 53.0419   2
   1 -12  -4 86.2392 56.8652  11
   1 -12  -4 187.057 32.7258  70
  -1  12   3 52.1574 26.7283  81
  -1  12   3 25.9634 36.4450  40
  -1  12   3 60.8480 51.4209   2
  -1  12   3 81.1159 49.7565   1
   1 -12  -3 23.1250 27.6428  70
   1 -12  -3 37.2393 52.9157  11
  -1  12   2 4811.29 222.695  40
  -1  12   2 4643.54 218.065  81
   1 -12  -2 4523.50 220.505  70
  -1  12   2 5102.62 268.324   2
  -1  12   2 5096.32 268.814   1
   1 -12  -2 4705.91 269.679  11
  -1  12   1 4985.03 220.790  81
  -1  12   1 4382.48 222.128  30
   1 -12  -1 4892.87 224.271  70
  -1  12   1 4785.81 224.772  40
   1 -12  -1 4883.28 275.365  11
  -1  12   0 3961.49 193.619  81
   1 -12   0 4562.47 252.013  11
  -1  12   0 4219.67 198.905  40
  -1  12   0 4244.32 198.838  30
   1 -12   0 4298.08 199.318  70
   1 -12   1 528.798 80.1815  11
  -1  12  -1 668.962 84.9502  10
  -1  12  -1 632.354 80.5335   2
  -1  12  -1 658.863 80.6912   1
   1 -12   1 643.734 50.2890  70
  -1  12  -1 673.459 52.8233  40
  -1  12  -1 601.649 50.4912  30
   1 -12   2 1368.45 119.655  11
  -1  12  -2 1431.66 117.967   1
  -1  12  -2 1315.98 113.962   2
   1 -12   2 1451.80 81.9559  70
  -1  12  -2 1392.30 81.8827  40
  -1  12  -2 1371.05 83.0162  30
   1 -12   3 1364.95 117.021  11
  -1  12  -3 1207.44 107.973   2
  -1  12  -3 1414.61 113.506   1
   1 -12   3 1096.86 72.7927  70
  -1  12  -3 1110.18 78.3056  48
  -1  12  -3 1216.85 74.9048  30
  -1  12  -3 1237.02 73.8453  40
  -1  12  -4 2217.99 116.127  40
   1 -12   4 2195.89 157.879  11
  -1  12  -4 2307.45 156.188   2
  -1  12  -4 2260.03 155.866   1
   1 -12   4 2569.84 119.787  70
  -1  12  -4 2446.54 123.866  48
  -1  12  -4 2444.01 120.256  30
  -1  12  -4 1947.24 105.045  14
  -1  12  -5 2990.39 145.266  40
   1 -12   5 2981.53 190.380  11
  -1  12  -5 2854.96 190.179  10
  -1  12  -5 3031.36 187.069   1
  -1  12  -5 3185.35 188.259   2
  -1  12  -5 3168.50 152.887  48
   1 -12   5 3093.70 147.920  70
  -1  12  -5 2677.42 135.729  14
  -1  12  -6 4534.46 209.382  88
  -1  12  -6 4630.41 215.746  48
  -1  12  -6 4425.46 208.871  40
  -1  12  -6 5070.54 263.508  10
   1 -12   6 4097.62 251.856  11
  -1  12  -6 4385.54 249.627   1
  -1  12  -6 4362.42 248.486   2
  -1  12  -6 4427.09 208.989  24
   1 -12   6 4781.95 213.030  70
  -1  12  -6 4122.12 200.900  14
  -1  12  -7 129.603 45.8809  48
  -1  12  -7 123.976 33.6683  40
  -1  12  -7 151.322 63.1139  10
  -1  12  -7 94.7202 19.9554  14
  -1  12  -7 87.2866 28.6776  24
   1 -12   7 117.183 37.0979  70
  -1  12  -7 137.274 48.3786   1
  -1  12  -7 103.157 47.1975   2
  -1  12  -8 255.630 49.6913  48
  -1  12  -8 292.860 27.3890  14
  -1  12  -8 294.235 39.3407  40
  -1  12  -8 371.844 72.0318  10
  -1  12  -8 265.500 35.5686  24
   1 -12   8 261.566 42.9758  70
  -1  12  -8 343.258 59.5219   1
  -1  12  -8 310.007 57.6388   2
  -1  12  -9 5503.23 231.074   5
  -1  12  -9 4859.13 226.755  14
  -1  12  -9 4658.37 230.592  40
  -1  12  -9 5253.97 284.773  10
  -1  12  -9 4980.63 232.114  24
  -1  12  -9 4314.10 266.452   2
  -1  12  -9 4571.93 268.727   1
  -1  12  -9 5111.52 240.946  48
  -1  12  -9 5089.55 234.176  49
   1 -12   9 5182.37 237.572  70
   1 -12  10 291.334 44.0990  70
  -1  12 -10 277.244 50.8983  48
  -1  12 -10 280.590 41.8462  49
  -1  12 -10 182.476 61.9875  10
  -1  12 -10 249.396 26.8693  14
  -1  12 -10 253.192 28.3289   5
  -1  12 -11 454.911 74.4865  10
  -1  12 -11 473.783 58.1223  48
  -1  12 -11 442.145 47.5516  49
  -1  12 -11 486.027 35.3737  14
  -1  12 -12 414.936 69.7945  10
  -1  12 -12 370.208 31.0416  14
  -1  12 -12 365.887 55.0139  48
  -1  12 -12 356.484 45.3361  49
  -1  12 -13 268.074 41.6088  49
  -1  12 -13 253.510 50.8380  48
  -1  12 -14 1500.26 91.0757  48
  -1  12 -14 1377.94 83.4794  49
  -1  12 -15 219.137 39.8649  49
  -1  12 -15 260.853 48.3225  48
  -1  12 -16 1427.76 84.1442  48
  -1  12 -16 1200.52 75.9568  49
  -1  12 -17 187.751 36.4197  49
  -1  12 -17 251.437 44.6324  48
   1 -12  17 278.359 37.6572  70
  -1  12 -18 115.900 30.3801  49
  -1  12 -18 140.359 39.1132  48
   1 -12  18 171.177 32.0209  70
  -1  12 -19 206.108 37.0992  48
  -1  12 -19 167.229 30.1969  49
   1 -12  19 184.525 29.9805  70
  -1  12 -20 22.9003 22.9041  49
  -1  12 -20-3.23856 29.7929  48
  -1  12 -20 105.592 29.6216  62
  -1  12 -20 50.3236 20.1738  21
  -1  12 -20 52.0992 25.7936  37
   1 -12  20 59.2105 22.2891  70
  -1  12 -21 9.08297 17.4435  49
  -1  12 -21 37.2145 24.6088  48
  -1  12 -21 13.2836 24.3063  62
  -1  12 -21-31.0973 24.1098  30
  -1  12 -21 15.4154 15.2553  21
   1 -12  21-2.91356 16.4709  70
  -1  12 -21 10.3045 20.2160  37
  -1  12 -22-11.9623 17.7370  48
  -1  12 -22 9.11999 17.7979  30
  -1  12 -22-0.93013 16.1562  62
  -1  12 -22 19.9071 13.5550  37
   1 -11 -28 191.608 17.1467  52
   1 -11 -27 63.3707 16.3175  29
  -1  11  27 63.9147 15.2696  36
   1 -11 -27 74.4184 18.9327  52
   1 -11 -26 286.121 25.7195  83
   1 -11 -26 331.835 31.7823  52
  -1  11  26 277.936 26.5098  36
   1 -11 -25 292.670 34.9813  52
   1 -11 -25 208.233 30.2302  83
  -1  11  25 269.202 27.9438  36
  -1  11  24 867.922 54.6326  69
   1 -11 -24 965.020 60.9293  52
   1 -11 -24 769.957 49.6644  77
   1 -11 -24 899.747 56.6121  83
  -1  11  24 855.586 53.3102  36
  -1  11  23 307.809 38.0881  69
   1 -11 -23 342.201 44.2005  52
   1 -11 -23 342.400 41.9722  83
  -1  11  23 271.728 34.4095  36
  -1  11  22 19.5517 33.8020  69
   1 -11 -22 31.1028 38.1998  52
   1 -11 -22 39.6742 37.0472  83
  -1  11  22-2.16510 27.1564  36
  -1  11  21 515.402 49.9925  69
   1 -11 -21 503.472 55.1593  52
   1 -11 -21 545.716 52.6371  83
  -1  11  21 435.807 43.2712  36
  -1  11  20 574.140 47.6907  36
  -1  11  20 552.191 54.0847  69
  -1  11  19 114.162 31.1692  36
  -1  11  19 145.577 43.3755  69
  -1  11  19 120.026 33.6479  71
  -1  11  18 2795.54 143.728  71
  -1  11  18 3182.74 149.909  69
  -1  11  17 64.9682 36.5805  71
  -1  11  17 36.5769 39.3540  69
   1 -11 -17 55.6007 49.5577  11
  -1  11  16 192.142 39.7749  71
  -1  11  16 112.952 40.2955  69
   1 -11 -16 225.510 61.7528  11
  -1  11  15 535.979 53.4149  71
  -1  11  15 571.651 54.7523  69
   1 -11 -15 594.180 81.6527  11
  -1  11  14 415.312 48.3122  71
  -1  11  14 362.742 49.1446  69
   1 -11 -14 276.054 68.2822  11
   1 -11 -13 55.7300 52.0008  11
  -1  11  12 4256.99 237.511   2
  -1  11  12 4433.00 240.442   1
   1 -11 -11 3034.02 147.990  70
  -1  11  11 2821.00 176.871   2
  -1  11  11 2883.20 179.198   1
   1 -11 -10 4132.17 197.543  70
  -1  11  10 4170.67 233.089   1
  -1  11  10 4205.53 232.070   2
   1 -11  -9 1349.64 122.215  11
   1 -11  -9 1420.81 79.6466  70
   1 -11  -9 1342.85 75.3534  20
  -1  11   9 1344.33 109.003   2
  -1  11   9 1333.44 109.421   1
  -1  11   8 1890.30 121.707   2
  -1  11   8 1751.17 120.799   1
  -1  11   8 1469.78 87.6288  40
   1 -11  -8 1594.99 127.474  11
   1 -11  -8 1310.14 81.6360  70
   1 -11  -8 1426.16 79.2359  20
  -1  11   7 14328.7 594.274   1
  -1  11   7 14305.1 593.273   2
   1 -11  -7 13725.7 603.573  11
  -1  11   7 12213.7 549.133  40
  -1  11   7 12045.4 546.552  81
   1 -11  -7 11989.6 547.408  70
   1 -11  -7 11897.0 544.924  20
   1 -11  -6 6748.54 367.709  11
   1 -11  -6 7218.95 321.936  70
  -1  11   6 6843.17 322.758  40
  -1  11   6 7182.89 320.990  81
  -1  11   6 6825.96 358.772   1
  -1  11   6 7451.88 362.092   2
   1 -11  -5 853.999 96.5824  11
   1 -11  -5 898.328 59.4756  70
  -1  11   5 877.046 62.9053  40
  -1  11   5 907.716 57.7804  81
  -1  11   5 951.514 91.3186   2
  -1  11   5 994.371 92.4925   1
   1 -11  -4 3153.70 190.920  11
   1 -11  -4 3055.89 146.509  70
  -1  11   4 2914.43 147.681  40
  -1  11   4 2840.56 143.973  81
  -1  11   4 3330.92 186.780   2
  -1  11   4 3271.81 186.462   1
   1 -11  -3 2432.47 168.401  11
   1 -11  -3 2634.15 127.431  70
  -1  11   3 2417.22 127.623  40
  -1  11   3 2482.44 125.022  81
  -1  11   3 2616.35 163.623   1
  -1  11   3 2769.50 165.119   2
   1 -11  -2 1622.86 127.308  11
   1 -11  -2 1503.31 85.2159  70
  -1  11   2 1436.96 86.4598  40
  -1  11   2 1652.83 83.8777  81
  -1  11   2 1709.53 122.571   1
  -1  11   2 1705.19 121.881   2
   1 -11  -1 2556.31 150.996  12
   1 -11  -1 2668.85 169.690  11
  -1  11   1 2595.10 126.822  40
  -1  11   1 2457.34 122.606  81
   1 -11  -1 2454.53 125.755  70
   1 -11   0 165.432 33.0305  70
  -1  11   0 189.492 34.7849  40
  -1  11   0 182.958 28.1263  81
   1 -11   0 225.285 46.4587  12
   1 -11   0 208.603 60.5446  11
  -1  11   0 281.543 34.2330  30
  -1  11  -1 3104.36 153.975  40
  -1  11  -1 3095.50 154.080  30
   1 -11   1 3362.59 199.025  11
  -1  11  -1 4003.09 199.577   2
  -1  11  -1 3820.65 198.607   1
   1 -11   1 2955.45 154.087  70
   1 -11   1 3216.02 178.971  12
  -1  11  -2 60.8071 36.4667  48
  -1  11  -2 67.0958 31.1536  40
   1 -11   2 90.2522 30.2002  70
   1 -11   2 61.7946 52.0407  11
   1 -11   2 62.1301 35.5414  12
  -1  11  -2 54.6987 28.8196  30
  -1  11  -2 82.7937 25.4020  24
  -1  11  -2 89.3030 47.4120   1
  -1  11  -2 37.5913 47.3779   2
  -1  11  -3 192.560 41.7554  48
   1 -11   3 364.633 67.3628  11
   1 -11   3 204.719 35.4539  70
  -1  11  -3 358.502 58.4431   2
  -1  11  -3 280.107 58.4705   1
  -1  11  -3 250.618 36.0003  40
  -1  11  -3 245.578 31.5226  24
  -1  11  -4 383.495 41.2733  40
   1 -11   4 496.189 75.3845  11
  -1  11  -4 444.180 72.6395  10
  -1  11  -4 410.973 63.3762   1
  -1  11  -4 386.474 63.6528   2
  -1  11  -4 479.089 39.4131  24
   1 -11   4 368.381 41.1598  70
  -1  11  -4 379.531 48.0056  48
  -1  11  -5 139.267 40.2463  48
  -1  11  -5 150.306 21.2914  14
  -1  11  -5 153.301 33.0291  40
  -1  11  -5 212.418 53.0531   1
  -1  11  -5 216.776 52.4385   2
  -1  11  -5 166.695 29.2414  24
   1 -11   5 194.530 35.7702  70
   1 -11   5 198.187 57.6571  11
  -1  11  -5 157.331 60.0459  10
  -1  11  -6 4365.88 195.853  14
  -1  11  -6 4000.66 199.957  40
  -1  11  -6 4691.01 245.120   1
  -1  11  -6 4868.10 244.047   2
   1 -11   6 4036.57 203.552  70
  -1  11  -6 4219.13 201.670  24
  -1  11  -6 4206.35 206.528  48
  -1  11  -6 5038.37 254.423  10
   1 -11   6 4796.38 250.600  11
  -1  11  -7 146.817 23.1101  14
  -1  11  -7 207.528 52.1948   2
  -1  11  -7 198.995 51.5523   1
  -1  11  -7 169.516 34.1288  40
  -1  11  -7 228.919 45.8811  48
  -1  11  -7 161.509 31.7138  24
   1 -11   7 42.6838 49.9164  11
  -1  11  -7 216.815 63.6954  10
  -1  11  -8 53.7887 20.3787  14
  -1  11  -8 25.0464 41.5800   1
  -1  11  -8 36.8269 42.5082   2
  -1  11  -8 63.9952 30.7275  40
  -1  11  -8 41.5794 31.9417  49
  -1  11  -8 101.343 43.3328  48
  -1  11  -8 100.398 27.4948  24
  -1  11  -8 34.8903 56.9594  10
  -1  11  -9 115.817 58.4685  10
  -1  11  -9 27.8649 42.1484   2
  -1  11  -9 69.0879 42.3984   1
  -1  11  -9 49.4173 41.7973  48
  -1  11  -9 22.8504 33.4228  49
  -1  11  -9 59.7080 26.1556  24
  -1  11  -9 38.0316 19.7406  14
  -1  11 -10 1016.17 102.809  10
  -1  11 -10 811.142 84.9485   1
  -1  11 -10 896.908 85.6784   2
  -1  11 -10 979.171 58.3252   5
  -1  11 -10 1140.78 69.2944  49
  -1  11 -10 1043.78 74.2376  48
  -1  11 -10 1004.97 57.7007  14
  -1  11 -10 1002.54 62.2702  24
  -1  11 -11 10.0161 29.0765  23
  -1  11 -11 4.43612 24.5006  24
  -1  11 -11-14.3249 44.6672  48
  -1  11 -11 38.9456 34.9952  49
  -1  11 -11 15.3454 49.1506  10
  -1  11 -11 25.9806 36.9037   9
  -1  11 -11 26.1879 20.3416  14
  -1  11 -12 1868.84 98.3575  24
  -1  11 -12 1912.42 104.656  23
  -1  11 -12 1985.55 96.5459  14
  -1  11 -12 2074.89 147.065  10
  -1  11 -12 1553.03 123.702   9
  -1  11 -12 1916.95 106.050  49
  -1  11 -12 1903.67 111.057  48
  -1  11 -13 424.596 34.5456  14
  -1  11 -13 403.353 48.1580  49
  -1  11 -13 416.132 56.8697  48
  -1  11 -13 386.483 36.1564  24
  -1  11 -13 477.254 72.8738  10
  -1  11 -13 315.726 57.0427   9
   1 -11  14 788.284 51.8204  39
  -1  11 -14 767.214 66.6128  48
  -1  11 -14 718.223 59.2010  49
  -1  11 -14 663.360 46.9199  24
  -1  11 -14 602.131 82.6717  10
   1 -11  15 752.159 52.4005  39
  -1  11 -15 779.502 61.9919  49
  -1  11 -15 838.883 69.0386  48
   1 -11  16 5982.53 284.324  39
  -1  11 -16 6226.29 289.094  49
  -1  11 -16 6738.06 293.473  48
  -1  11 -17 46.2280 37.0903  49
  -1  11 -17 4.16063 43.9739  48
  -1  11 -18 61.9123 34.8906  49
  -1  11 -18 82.2033 41.9468  48
  -1  11 -19 71.1722 33.0498  49
  -1  11 -19 32.5968 38.0905  48
  -1  11 -20 22.6487 34.5883  48
  -1  11 -20 11.5712 29.1197  49
  -1  11 -21 432.299 36.7251  37
  -1  11 -21 430.910 41.7682  48
  -1  11 -21 365.310 36.2315  49
  -1  11 -22 75.7918 24.6609  62
   1 -11  22 74.3894 21.4951  70
  -1  11 -22 58.4418 21.4074  37
  -1  11 -22 69.3149 27.2068  48
  -1  11 -22 11.8031 22.0428  49
  -1  11 -23 275.175 25.9406  30
  -1  11 -23 239.643 26.7626  48
  -1  11 -23 206.801 21.2453  49
  -1  11 -23 238.912 21.1778  21
   1 -11  23 265.753 21.5392  70
  -1  11 -23 246.301 23.7796  62
  -1  11 -24 212.983 18.9061  30
  -1  11 -24 195.387 18.7561  48
  -1  10  28 11.2125 13.4323  36
  -1  10  28 11.0371 14.0039  38
   1 -10 -28 23.3089 14.2995  29
   1 -10 -28 23.4363 15.7278  52
  -1  10  27 401.239 32.8691  36
   1 -10 -27 514.291 33.4895  29
   1 -10 -27 457.327 36.9347  52
   1 -10 -26 483.163 38.1869  83
  -1  10  26 460.536 37.2822  36
   1 -10 -26 589.447 43.4660  52
   1 -10 -25 1518.89 83.6682  83
   1 -10 -25 1634.11 87.9599  52
  -1  10  25 1577.51 83.7922  36
  -1  10  24 921.679 58.8833  69
  -1  10  24 1061.80 59.9989  36
   1 -10 -24 966.410 62.1892  83
   1 -10 -24 1030.88 66.3350  52
  -1  10  23 239.079 37.1261  69
  -1  10  23 231.697 36.3969  36
   1 -10 -23 240.626 42.6149  83
   1 -10 -23 219.505 44.2090  52
  -1  10  22-15.8711 33.3001  69
  -1  10  22-1.22568 29.8755  36
   1 -10 -22 49.4671 41.1907  83
   1 -10 -22 21.5543 41.0006  52
  -1  10  21 353.851 44.5163  69
  -1  10  21 231.962 37.9532  36
   1 -10 -21 314.009 47.2944  83
   1 -10 -21 211.264 48.4857  52
  -1  10  20 48.4009 38.5706  69
  -1  10  20 31.9106 32.3009  36
   1 -10 -19 2651.59 200.080   7
   1 -10 -19 2509.01 189.915  11
   1 -10 -18-31.6983 54.2316  11
  -1  10  18-21.5758 31.9591  71
   1 -10 -18 11.6506 55.6462   7
  -1  10  18-36.1615 38.6784  69
   1 -10 -17 267.590 62.3914  11
  -1  10  17 203.924 37.0992  71
   1 -10 -17 149.919 60.9393   7
  -1  10  17 153.690 42.6632  69
   1 -10 -16 3686.50 233.887  11
  -1  10  16 3708.93 187.807  71
   1 -10 -16 3796.65 237.873   7
  -1  10  16 4255.00 192.246  69
   1 -10 -15 634.935 84.7551  11
  -1  10  15 693.851 55.7953  71
  -1  10  15 676.690 57.6510  69
   1 -10 -15 752.101 91.6604   7
  -1  10  14 327.037 44.5256  69
   1 -10 -14 434.534 74.3900   7
   1 -10 -14 454.653 75.7416  11
  -1  10  13 9672.54 483.435   2
  -1  10  13 10047.1 485.914   1
   1 -10 -13 10067.6 505.060  11
  -1  10  13 11596.7 461.414  69
   1 -10 -13 10339.9 506.838   7
   1 -10 -13 9574.73 453.424  20
  -1  10  12 455.103 60.0148   1
  -1  10  12 541.397 62.8268   2
   1 -10 -12 392.189 36.4440  20
   1 -10 -12 444.814 75.3275  11
   1 -10 -12 515.504 74.2967   7
   1 -10 -11 517.114 45.7300  70
   1 -10 -11 524.546 40.6560  20
  -1  10  11 580.295 65.4949   2
  -1  10  11 684.169 69.2810   1
   1 -10 -10 419.883 37.6925  20
  -1  10  10 432.981 61.9712   1
  -1  10  10 366.971 60.0774   2
   1 -10  -9 6071.73 284.009  70
  -1  10   9 7116.97 322.303   1
  -1  10   9 7223.33 321.677   2
   1 -10  -9 5874.71 280.440  20
   1 -10  -8 7657.62 398.561  11
  -1  10   8 7770.44 357.417  40
   1 -10  -8 8059.96 356.611  70
  -1  10   8 7717.19 356.044  81
  -1  10   8 7949.37 389.466   1
  -1  10   8 8518.34 390.799   2
  -1  10   7 34.3475 28.0883  81
  -1  10   7 36.6906 44.4336   1
  -1  10   7-3.60560 42.6844   2
  -1  10   7 11.8296 32.5102  40
   1 -10  -7 4.40470 48.8015  11
  -1  10   6 594.452 48.2600  40
  -1  10   6 717.381 75.9494   1
  -1  10   6 726.696 73.8130   2
   1 -10  -6 643.091 82.3291  11
   1 -10  -5 5774.59 323.001  11
  -1  10   5 6612.62 320.051   1
  -1  10   5 6358.73 317.717   2
   1 -10  -4 1945.39 141.834  11
  -1  10   4 2247.42 142.699   1
  -1  10   4 2262.77 141.850   2
   1 -10  -3 681.781 81.1521  11
  -1  10   3 752.546 78.8950   1
  -1  10   3 763.666 77.4748   2
  -1  10   2 3437.37 188.438   1
  -1  10   2 3365.95 185.971   2
   1 -10  -2 3132.80 190.753  11
   1 -10  -2 2946.55 175.156  12
  -1  10   1 29741.7 1231.87   1
  -1  10   1 28970.8 1228.90   2
   1 -10  -1 25715.6 1229.77  11
   1 -10  -1 25712.7 1216.16  12
   1 -10   0 179.463 60.5490  11
   1 -10   0 245.915 46.9366  12
   1 -10   1 4772.53 228.905  12
   1 -10   1 5048.72 248.136  11
   1 -10   2 373.399 63.8182  11
   1 -10   2 424.871 54.7810  12
  -1  10  -2 459.285 62.9247   1
  -1  10  -2 359.913 60.9096   2
  -1  10  -2 370.123 34.3498  24
  -1  10  -3 414.989 34.8898  24
  -1  10  -3 425.418 63.2299   1
  -1  10  -3 403.597 62.4808   2
   1 -10   3 322.844 52.3233  12
   1 -10   3 437.264 68.8724  11
  -1  10  -3 387.903 41.0705  48
   1 -10   4 1117.92 65.3333  70
  -1  10  -4 1004.44 97.1035  10
   1 -10   4 980.283 95.1897  11
  -1  10  -4 1013.32 68.1802  48
  -1  10  -4 1002.81 60.5711  24
  -1  10  -4 1089.33 91.8387   2
  -1  10  -4 1081.77 91.6445   1
   1 -10   4 982.461 82.8848  12
  -1  10  -5 585.483 44.3891  24
  -1  10  -5 591.925 46.4386  40
  -1  10  -5 729.132 82.0639  10
   1 -10   5 785.269 81.3452  11
   1 -10   5 722.850 69.0556  12
  -1  10  -5 574.664 52.8353  48
  -1  10  -5 767.555 75.5654   2
  -1  10  -5 679.899 72.4317   1
  -1  10  -5 622.789 51.0605  84
  -1  10  -6 5952.90 275.666  24
  -1  10  -6 5810.61 275.074  40
   1 -10   6 6535.99 322.296  11
  -1  10  -6 6374.89 321.835  10
   1 -10   6 5948.95 307.148  12
  -1  10  -6 5948.77 271.584  14
  -1  10  -6 6290.23 281.453  48
  -1  10  -6 6432.23 313.901   1
  -1  10  -6 6320.05 311.349   2
  -1  10  -6 6199.85 281.471  84
  -1  10  -7 220.482 38.6510  84
   1 -10   7 172.901 54.9539  11
  -1  10  -7 287.662 63.9475  10
  -1  10  -7 195.482 23.6976  14
  -1  10  -7 198.288 42.2732  48
  -1  10  -7 168.737 47.4515   2
  -1  10  -7 261.640 52.6776   1
  -1  10  -7 180.768 29.9712  24
  -1  10  -8 752.195 87.9553  10
  -1  10  -8 787.550 47.5340  14
  -1  10  -8 884.268 63.1369  48
  -1  10  -8 746.229 55.6777  49
  -1  10  -8 842.071 76.5035   2
  -1  10  -8 788.513 76.0993   1
  -1  10  -8 757.428 51.4890  24
  -1  10  -8 751.031 55.4133  23
  -1  10  -9 89.0189 53.2795  10
  -1  10  -9 126.133 22.8223  14
  -1  10  -9 145.463 42.2875  48
  -1  10  -9 148.058 34.7055  49
  -1  10  -9 128.040 43.5958   1
  -1  10  -9 132.689 42.5849   2
  -1  10  -9 100.890 26.9941  24
  -1  10  -9 85.2034 29.6381  23
   1 -10  10 19.6799 23.7814  39
  -1  10 -10 42.9964 51.5021  10
  -1  10 -10 4.59807 19.9049  14
  -1  10 -10-15.0084 41.4145  48
  -1  10 -10 45.1271 35.0781   2
  -1  10 -10 35.4174 35.9794   1
  -1  10 -10 6.81105 28.7155  23
  -1  10 -10 8.70527 24.5916  24
   1 -10  11 88.9371 28.1609  39
  -1  10 -11 77.1319 45.9593  48
  -1  10 -11 84.5483 30.2758  23
  -1  10 -11 75.8458 26.0868  24
  -1  10 -11 59.0964 22.5706  14
  -1  10 -11 150.513 56.6677  10
  -1  10 -11 69.9970 38.3687  84
  -1  10 -12 143.565 38.9554  84
  -1  10 -12 73.7018 26.1580  24
  -1  10 -12 103.810 33.2246  23
  -1  10 -12 83.5640 24.0106  14
  -1  10 -12 86.7805 41.4798   9
  -1  10 -12 98.4532 54.4183  10
   1 -10  12 62.5624 27.7880  39
  -1  10 -13 1090.22 76.5734  84
  -1  10 -13 1034.98 69.3866  23
  -1  10 -13 1061.59 63.3998  24
  -1  10 -13 1118.96 63.0817  14
   1 -10  13 1076.19 67.0522  39
  -1  10 -13 1025.96 92.8678   9
  -1  10 -13 1166.47 106.967  10
   1 -10  14 473.208 41.6800  39
  -1  10 -14 525.685 55.1282  84
  -1  10 -14 386.457 44.4856  23
  -1  10 -14 361.003 35.1737  14
  -1  10 -14 308.230 59.4448   9
  -1  10 -14 368.748 71.2634  10
  -1  10 -14 412.935 36.3231  24
   1 -10  15-3.96850 27.2360  39
  -1  10 -15 53.8730 40.2892   9
  -1  10 -15 24.5967 45.2832  10
  -1  10 -15-53.2776 38.5400  84
  -1  10 -15 44.6322 21.5086  24
  -1  10 -15 23.3432 31.4913  23
  -1  10 -16 1948.68 106.528  24
  -1  10 -16 2052.28 151.534  10
   1 -10  16 2374.57 115.884  39
  -1  10 -16 2357.32 116.751  23
  -1  10 -16 2456.42 121.984  84
   1 -10  17 29.7144 26.4904  39
  -1  10 -17 12.5665 28.9152  23
  -1  10 -17 22.4133 38.1630  84
  -1  10 -18 131.101 46.6149  48
  -1  10 -18 102.564 29.4119  23
   1 -10  18 134.585 28.6775  39
   1 -10  19 22.2225 24.3080  39
  -1  10 -19 42.9412 37.6175  49
  -1  10 -19 5.36458 42.0343  48
   1 -10  20 2.79897 21.7330  39
  -1  10 -20 15.8642 39.6352  48
  -1  10 -20 60.3014 34.9589  49
   1 -10  21 1721.32 91.0205  39
  -1  10 -21 1905.71 100.632  48
  -1  10 -21 1960.05 97.8565  49
  -1  10 -22 561.122 40.9142  37
  -1  10 -22 512.172 42.7347  49
  -1  10 -22 534.668 46.9386  48
  -1  10 -23 34.1035 23.6996  49
  -1  10 -23 38.4199 28.6008  48
   1 -10  24 203.399 22.3870  70
  -1  10 -24 161.558 22.8856  49
  -1  10 -24 157.506 25.3938  48
  -1  10 -24 158.098 20.7574  62
  -1  10 -25-1.17125 14.6754  48
  -1  10 -25-14.3998 11.3483  21
  -1   9  29 6.67489 11.9648  38
   1  -9 -29 29.6322 12.5070  29
  -1   9  28 33.3545 19.0065  38
   1  -9 -28 16.1427 20.9376  52
  -1   9  28 12.7046 16.3968  82
   1  -9 -28 22.1995 18.3041  29
   1  -9 -27 273.186 32.4268  52
   1  -9 -27 217.646 29.3208  29
   1  -9 -26 433.986 37.8070  86
   1  -9 -26 426.714 39.5069  83
   1  -9 -26 450.402 42.8413  52
   1  -9 -25 224.364 39.8026  52
  -1   9  25 213.445 30.4376  69
   1  -9 -25 174.516 36.5107  83
  -1   9  24 361.306 38.2952  69
   1  -9 -24 343.581 45.9657  52
   1  -9 -24 327.715 44.0772  83
  -1   9  24 276.813 39.1182  36
  -1   9  23 21.7898 31.3970  69
   1  -9 -23-6.10468 40.0174  52
   1  -9 -23-2.64603 40.2229  83
  -1   9  23 20.1194 30.5114  36
  -1   9  22 236.035 39.7089  69
   1  -9 -22 362.404 49.1215  52
   1  -9 -22 269.150 47.6680  83
  -1   9  22 275.068 40.2086  36
  -1   9  21 527.059 49.3331  69
  -1   9  21 412.753 47.2477  36
   1  -9 -21 451.184 54.9120  52
   1  -9 -21 484.416 56.3841  83
  -1   9  20 263.052 42.9666  69
   1  -9 -20 171.669 65.0135   7
   1  -9 -20 131.244 51.9238  11
  -1   9  20 214.063 36.9441  36
   1  -9 -19 530.143 72.2066  11
   1  -9 -19 428.292 79.7771   7
  -1   9  19 351.083 47.4909  69
   1  -9 -18 15.0863 44.7846  11
  -1   9  18 1.41017 35.2815  69
   1  -9 -18 81.1633 55.7075   7
  -1   9  17 5818.55 271.026  71
   1  -9 -17 5189.77 310.745  11
   1  -9 -17 5306.93 320.343   7
  -1   9  16 39.8707 31.2603  71
   1  -9 -16 34.4384 49.1987  11
  -1   9  16 36.9659 36.3224  69
   1  -9 -16 16.4444 53.3017   7
  -1   9  15 4122.90 192.264  71
   1  -9 -15 3442.43 226.863  11
   1  -9 -15 3485.71 233.640   7
  -1   9  15 4275.68 194.847  69
   1  -9 -14 2829.08 195.116  11
   1  -9 -14 3079.31 202.129   7
  -1   9  14 3493.08 162.849  69
   1  -9 -13 2736.33 168.112  11
   1  -9 -13 2396.74 120.354  20
  -1   9  13 2357.91 143.784   2
  -1   9  13 2499.47 145.277   1
   1  -9 -13 2551.93 167.547   7
   1  -9 -12 349.152 61.7096  11
   1  -9 -12 371.371 64.2646   7
   1  -9 -12 290.409 31.5082  20
  -1   9  12 312.318 49.2823   1
  -1   9  12 318.079 49.2756   2
   1  -9 -11 2715.63 170.344   7
   1  -9 -11 2561.26 131.301  70
   1  -9 -11 2611.48 169.375  11
  -1   9  11 2629.47 155.241   1
  -1   9  11 2870.17 156.931   2
   1  -9 -10 2513.94 167.022   7
  -1   9  10 2823.69 160.343   1
  -1   9  10 2805.69 159.437   2
   1  -9  -9 82.4425 48.5330   7
  -1   9   9 37.5261 36.8912   2
  -1   9   9 47.7442 39.5416   1
  -1   9   9 123.874 28.9575  81
  -1   9   8 49.8633 39.8506   2
  -1   9   8 63.5411 40.0793   1
   1  -9  -7 2963.52 186.679  11
  -1   9   7 3263.62 181.549   1
  -1   9   7 3404.67 182.314   2
   1  -9  -6 1074.43 96.3316  11
  -1   9   6 1093.17 88.4642   1
  -1   9   6 1104.29 88.7996   2
   1  -9  -5 3059.56 193.389  11
  -1   9   5 3585.47 190.514   1
  -1   9   5 3488.16 188.891   2
   1  -9  -4 3669.25 207.819  11
   1  -9  -3 433.459 65.7178  11
   1  -9  -3 496.717 59.0544  12
   1  -9  -2 4689.65 247.746  11
   1  -9  -2 4538.85 235.224  12
   1  -9  -1 17119.9 775.261  11
   1  -9  -1 16689.2 763.798  12
   1  -9   0 1289.59 107.084  11
   1  -9   0 1356.98 95.5265  12
   1  -9   1 17719.7 783.339  11
   1  -9   1 16525.6 769.264  12
   1  -9   2 6848.36 341.793  11
   1  -9   2 6108.33 327.144  12
  -1   9  -2 7019.65 335.766   2
  -1   9  -2 7367.33 338.292   1
   1  -9   3 1527.37 114.451  11
   1  -9   3 1346.81 101.477  12
  -1   9  -3 1681.13 111.346   1
  -1   9  -3 1684.39 110.317   2
   1  -9   4 754.719 79.3101  11
   1  -9   4 575.211 65.0740  12
  -1   9  -4 872.308 76.8750   1
  -1   9  -4 776.728 73.7858   2
  -1   9  -5 1959.72 123.987   1
  -1   9  -5 1818.81 121.352   2
   1  -9   5 1885.67 130.284  11
  -1   9  -5 1919.46 131.812  10
  -1   9  -6 78.2031 40.5155   1
  -1   9  -6 19.2267 38.1296   2
   1  -9   6 36.0011 46.8365  11
  -1   9  -6 117.129 54.9278  10
  -1   9  -6 33.2509 29.2520  84
   1  -9   7 571.740 72.8056  11
  -1   9  -7 747.979 81.2059  10
  -1   9  -7 593.231 43.0437  24
  -1   9  -7 608.604 50.9622  48
  -1   9  -7 619.895 66.6354   2
  -1   9  -7 575.320 64.3867   1
  -1   9  -7 591.910 49.5599  84
  -1   9  -8 2512.31 147.405   2
  -1   9  -8 2529.94 148.736   1
  -1   9  -8 2361.48 121.752  23
  -1   9  -8 2414.83 119.976  24
  -1   9  -8 2383.44 116.348  14
  -1   9  -8 2664.66 161.330  10
   1  -9   8 2651.20 160.001  11
  -1   9  -9 1043.03 99.8337  10
  -1   9  -9 1143.25 62.4519  14
  -1   9  -9 1040.60 86.9232   1
  -1   9  -9 1086.81 86.0144   2
  -1   9  -9 1116.35 64.4842  24
  -1   9  -9 1118.18 68.6670  23
   1  -9   9 1272.80 67.8427  39
  -1   9 -10 4553.49 242.986  10
  -1   9 -10 4504.07 197.628  14
  -1   9 -10 4291.16 224.999   2
  -1   9 -10 4259.94 225.672   1
  -1   9 -10 4169.97 202.361  23
  -1   9 -10 4150.15 198.550  24
   1  -9  10 4192.91 201.089  39
   1  -9  11 5410.68 251.158  39
  -1   9 -11 5939.47 296.356  10
  -1   9 -11 5634.20 246.972  14
  -1   9 -11 5056.92 271.433   1
  -1   9 -11 4992.35 270.175   2
  -1   9 -11 5464.17 248.316  24
  -1   9 -11 5469.48 252.016  23
  -1   9 -11 5252.89 254.091  84
  -1   9 -12 4912.69 284.641  10
  -1   9 -12 5096.96 241.176  14
  -1   9 -12 4893.92 241.915  24
  -1   9 -12 5131.08 247.228  23
   1  -9  12 5429.20 246.694  39
  -1   9 -13 1823.09 140.072  10
  -1   9 -13 1848.06 132.823   9
  -1   9 -13 1942.11 99.5053  14
  -1   9 -13 2075.96 110.850  84
  -1   9 -13 1858.26 105.560  23
  -1   9 -13 1893.99 99.3954  24
   1  -9  13 2112.80 105.702  39
  -1   9 -14 1436.76 112.591   9
  -1   9 -14 1368.56 117.780  10
  -1   9 -14 1477.46 79.6183  14
  -1   9 -14 1381.58 89.6345  84
  -1   9 -14 1462.34 84.7361  23
  -1   9 -14 1409.36 78.7481  24
   1  -9  14 1609.64 85.5430  39
  -1   9 -15 3900.97 226.757  10
  -1   9 -15 3627.73 217.470   9
  -1   9 -15 3917.26 180.054  14
  -1   9 -15 3958.66 184.991  23
  -1   9 -15 3689.35 178.074  24
  -1   9 -15 3748.97 187.593  84
   1  -9  15 3801.22 184.358  39
  -1   9 -16 621.895 51.5944  23
  -1   9 -16 551.551 41.3722  24
   1  -9  16 731.991 53.4473  39
  -1   9 -16 690.212 57.8524  84
  -1   9 -16 486.929 75.3438  10
  -1   9 -16 641.472 74.6045   9
  -1   9 -17 1450.17 83.1521  23
   1  -9  17 1483.86 83.8005  39
  -1   9 -17 1409.08 87.7913  84
  -1   9 -17 1210.89 108.872   9
  -1   9 -17 1322.84 113.097  10
   1  -9  18 295.034 37.5324  39
  -1   9 -18 287.630 43.5688  84
  -1   9 -18 275.841 36.7835  23
   1  -9  19 298.646 36.0413  39
  -1   9 -19 211.040 40.4259  84
  -1   9 -19 272.962 35.1897  23
   1  -9  20 1945.36 98.4576  39
  -1   9 -20 1790.38 99.1068  84
  -1   9 -20 1771.36 95.7515  23
  -1   9 -21 308.281 32.9074  23
   1  -9  21 363.304 35.1045  39
   1  -9  22 188.021 28.3871  39
  -1   9 -22 291.636 42.3731  48
   1  -9  23 19.3563 19.3530  39
  -1   9 -23 12.6756 30.4449  49
  -1   9 -23-22.1119 32.9729  48
  -1   9 -24 30.1167 29.2775  48
  -1   9 -24 20.0132 24.9562  49
  -1   9 -25 60.5376 21.8719  49
  -1   9 -25 57.5135 22.9887  48
  -1   9 -26 1.56794 12.5161  21
   1  -9  26 15.1960 12.5445  70
  -1   9 -26 9.02553 12.9829  49
  -1   9 -26 7.75582 15.5761  48
   1  -8 -29 219.412 21.8269  29
  -1   8  29 136.840 20.0344  82
  -1   8  29 172.535 20.8269  36
  -1   8  29 193.750 20.2142  38
   1  -8 -28 119.285 23.3674  29
  -1   8  28 97.4063 22.1858  82
  -1   8  28 107.430 23.1743  36
   1  -8 -27 234.291 31.6451  29
  -1   8  27 271.937 30.9005  36
   1  -8 -26-0.96824 30.4221  83
   1  -8 -26 10.0108 25.8304  86
   1  -8 -25 45.6587 35.3419  83
   1  -8 -24 147.161 42.9078  83
  -1   8  24 162.974 32.7224  69
   1  -8 -23 1859.68 103.117  83
  -1   8  23 1697.92 95.3873  69
   1  -8 -22 856.068 68.2658  83
  -1   8  22 807.822 59.6586  69
  -1   8  21 1.31501 33.1461  69
   1  -8 -21 31.1260 39.3198  11
   1  -8 -21 23.5202 52.7126   7
   1  -8 -21-31.5838 44.7682  83
  -1   8  20 68.8351 35.8373  69
   1  -8 -20 74.1838 46.1813  11
   1  -8 -20 64.9241 58.0970   7
   1  -8 -20 58.1871 42.9734  83
   1  -8 -19 285.973 70.4191   7
   1  -8 -19 196.349 53.5388  11
  -1   8  19 264.150 41.3493  69
   1  -8 -18-17.0913 56.3243   7
   1  -8 -18 42.2491 49.4081  11
  -1   8  18 1.35308 33.4295  69
   1  -8 -17 99.0358 54.7335   7
   1  -8 -17 148.816 52.5499  11
  -1   8  17 157.901 38.6030  69
   1  -8 -16 521.509 79.5874   7
  -1   8  16 636.685 52.9580  69
   1  -8 -16 585.157 74.0768  11
  -1   8  15 5461.39 253.753  71
   1  -8 -15 5042.19 288.925  11
   1  -8 -15 5215.03 299.058   7
  -1   8  15 5829.00 257.156  69
   1  -8 -14 1057.78 92.2687  11
  -1   8  14 813.740 59.4389  69
   1  -8 -14 862.740 94.1551   7
  -1   8  13 15973.3 711.992   1
  -1   8  13 15802.8 710.663   2
   1  -8 -13 16194.6 735.824   7
   1  -8 -13 16038.5 730.760  11
   1  -8 -13 15401.7 689.229  20
   1  -8 -12 324.759 58.0571  11
   1  -8 -12 290.218 59.4589   7
  -1   8  12 367.450 47.5472   2
  -1   8  12 345.241 47.2672   1
   1  -8 -11 7031.20 369.996  11
   1  -8 -11 7816.40 378.660   7
  -1   8  11 7497.15 360.038   1
  -1   8  11 7760.87 360.213   2
   1  -8 -10 339.243 61.6854  11
   1  -8 -10 338.100 58.8275   7
  -1   8  10 415.646 51.9580   1
  -1   8  10 431.580 52.2512   2
   1  -8  -9 4092.13 230.585   7
  -1   8   9 4312.53 222.019   1
  -1   8   9 4479.22 222.015   2
   1  -8  -8 163.430 50.4501   7
  -1   8   8 214.356 42.3434   2
  -1   8   8 227.241 46.1415   1
   1  -8  -7 24204.8 1084.68   7
   1  -8  -6 210.082 58.6496  11
   1  -8  -5 51287.7 2250.49  11
   1  -8  -4 1582.42 109.787  11
   1  -8  -4 1486.26 100.993  12
   1  -8  -3 22822.6 1024.71  11
   1  -8  -3 22874.8 1018.11  12
   1  -8  -2 3789.38 204.811  11
   1  -8  -2 3760.91 196.298  12
   1  -8  -1 2781.97 162.196  11
   1  -8  -1 2800.10 154.292  12
   1  -8   0 7254.16 344.961  11
   1  -8   0 6808.69 335.060  12
   1  -8   1 769.493 78.9405  11
   1  -8   1 948.760 74.3186  12
   1  -8   2 4973.49 259.838  11
   1  -8   2 5117.09 253.764  12
   1  -8   3 16800.7 766.863  11
   1  -8   4 8378.15 405.369  11
  -1   8  -5 1855.21 125.384  10
   1  -8   5 1769.43 123.471  11
  -1   8  -5 1832.92 117.095   1
  -1   8  -5 2017.47 119.038   2
   1  -8   6 2976.69 176.989  11
  -1   8  -6 3074.64 179.368  10
  -1   8  -6 2967.13 169.076   1
  -1   8  -6 3224.73 170.127   2
   1  -8   7 255.130 56.3958  11
  -1   8  -7 297.555 58.9574  10
  -1   8  -7 288.452 48.1962   2
  -1   8  -7 296.549 49.6278   1
  -1   8  -8 6.72708 17.5295  14
  -1   8  -8 16.4667 32.7387   2
  -1   8  -8 2.78990 32.2487   1
   1  -8   8 37.3492 43.5192  11
  -1   8  -8 36.7283 48.7188  10
  -1   8  -9 84.1825 25.0721  23
  -1   8  -9 64.2837 20.0215  14
  -1   8  -9 120.527 36.7774   1
  -1   8  -9 112.828 36.2278   2
  -1   8  -9 83.4116 49.6384  10
   1  -8  10 542.362 41.3314  39
  -1   8 -10 582.635 47.6948  84
  -1   8 -10 446.744 41.3877  23
  -1   8 -10 446.605 37.0113  24
  -1   8 -10 482.090 35.6577  14
  -1   8 -10 445.678 50.5160   2
  -1   8 -10 493.107 53.2442   1
  -1   8 -10 353.839 65.7484  10
   1  -8  11 1123.40 67.8128  39
  -1   8 -11 1169.05 72.9836  84
  -1   8 -11 1074.09 68.9520  23
  -1   8 -11 1158.11 64.6985  24
  -1   8 -11 1265.11 64.9109  14
  -1   8 -11 1207.58 82.8874   2
  -1   8 -11 1070.00 80.4616   1
  -1   8 -11 1254.84 100.739  10
  -1   8 -12 227.510 27.9168  14
  -1   8 -12 223.168 40.6461  84
   1  -8  12 248.497 32.8574  39
  -1   8 -12 263.344 28.9700  24
  -1   8 -12 211.942 32.3067  23
  -1   8 -12 169.224 57.0061  10
  -1   8 -13 1345.86 72.0425  14
  -1   8 -13 1048.03 76.9811  84
   1  -8  13 1342.46 76.6259  39
  -1   8 -13 1368.37 71.4442  24
  -1   8 -13 1314.73 76.1629  23
  -1   8 -13 1217.82 107.563  10
  -1   8 -14 324.462 33.8046  14
  -1   8 -14 305.432 43.9008  84
   1  -8  14 313.255 37.4950  39
  -1   8 -14 294.187 38.1977  23
  -1   8 -14 361.389 32.5017  24
  -1   8 -14 344.728 57.6311   9
  -1   8 -14 269.974 59.2694  10
  -1   8 -15 964.191 60.8631  14
  -1   8 -15 1126.13 73.2213  84
   1  -8  15 975.107 65.7084  39
  -1   8 -15 957.879 58.6997  24
  -1   8 -15 1046.78 66.5474  23
  -1   8 -15 943.671 94.2582  10
  -1   8 -15 1133.64 96.3184   9
  -1   8 -16 5358.36 244.301  14
  -1   8 -16 4847.84 240.680  24
  -1   8 -16 5446.53 247.745  23
  -1   8 -16 4723.08 282.150  10
  -1   8 -16 5033.64 283.414   9
   1  -8  16 5595.19 250.473  39
  -1   8 -16 5987.54 252.826  84
  -1   8 -17 3148.40 156.728  23
  -1   8 -17 3017.49 192.411   9
  -1   8 -17 2702.65 188.109  10
   1  -8  17 3323.90 159.821  39
  -1   8 -17 3336.26 161.878  84
  -1   8 -18 2059.62 109.908  23
  -1   8 -18 1821.95 138.559  10
  -1   8 -18 1782.90 140.836   9
   1  -8  18 2113.85 111.783  39
  -1   8 -18 2274.22 115.523  84
   1  -8  19 507.417 46.9894  39
  -1   8 -19 602.929 52.6147  84
   1  -8  19 572.546 46.7688  87
  -1   8 -19 434.122 44.1058  23
   1  -8  20 499.199 44.9872  39
  -1   8 -20 426.295 45.8864  84
   1  -8  20 438.941 41.2901  87
  -1   8 -20 458.983 41.4836  23
   1  -8  21 3.80596 28.3084  39
  -1   8 -21 21.9837 31.5709  84
   1  -8  21 30.9335 26.2009  87
  -1   8 -21 25.4699 24.6968  23
   1  -8  22 12.5853 26.8293  39
  -1   8 -22-23.1203 28.4861  84
   1  -8  22 33.2076 23.5063  87
  -1   8 -22 31.3570 22.8358  23
   1  -8  23 133.547 26.8790  39
   1  -8  23 122.312 23.7705  87
   1  -8  24 91.8988 23.0063  39
   1  -8  25 167.673 21.2303  39
  -1   8 -25 174.461 32.2450  48
  -1   8 -25 232.430 30.6901  49
  -1   8 -26 61.9895 22.3615  49
  -1   8 -26 39.6350 24.1073  48
  -1   8 -27 5.59342 14.9122  48
  -1   8 -27 25.5448 14.0713  49
  -1   7  30 130.863 14.8150  38
  -1   7  30 163.888 18.7561  82
  -1   7  29 140.578 19.8959  38
  -1   7  29 147.332 21.5318  36
   1  -7 -29 193.500 22.4262  29
  -1   7  29 104.482 22.5975  82
  -1   7  28 12.1266 22.6084  36
   1  -7 -28 55.7119 24.8596  29
  -1   7  28 21.9458 24.3036  82
   1  -7 -27 70.6947 29.2806  29
  -1   7  27 59.9448 26.9167  36
   1  -7 -27 64.6697 25.3522  86
   1  -7 -26 58.0420 34.0043  83
   1  -7 -26 20.7379 28.3559  86
  -1   7  26 77.6255 30.5399  36
   1  -7 -25 605.607 54.8049  83
  -1   7  25 606.763 51.8988  36
  -1   7  24 21.2146 33.6706  36
  -1   7  24 30.4602 27.9622  69
   1  -7 -24 37.1481 39.5205  83
  -1   7  23 349.333 45.4194  36
  -1   7  23 410.668 41.2120  69
   1  -7 -23 431.679 51.8613  83
  -1   7  22 1265.10 75.4753  69
   1  -7 -22 1348.80 85.3217  83
   1  -7 -21 111.747 61.6111   7
   1  -7 -21 260.411 48.5627  83
  -1   7  21 204.004 37.7004  69
   1  -7 -20 274.336 67.3794   7
   1  -7 -20 256.311 49.3453  83
   1  -7 -20 277.653 54.0436  11
  -1   7  20 182.975 38.2193  69
   1  -7 -19 563.122 83.5064   7
   1  -7 -19 607.139 74.2416  11
  -1   7  19 611.333 51.4861  69
   1  -7 -18 3976.33 231.205   7
   1  -7 -18 3750.91 217.007  11
  -1   7  18 3696.22 181.735  69
   1  -7 -17 130.040 59.9038   7
   1  -7 -17 216.203 51.5579  11
  -1   7  17 186.618 36.3064  69
   1  -7 -16 310.859 64.4046   7
   1  -7 -16 231.923 55.3131  11
  -1   7  16 262.652 38.2284  69
   1  -7 -15 158.170 51.6414   7
   1  -7 -15 219.828 53.5675  11
  -1   7  15 168.793 32.8914  69
   1  -7 -14 519.594 73.8754   7
   1  -7 -14 700.608 72.3947  11
   1  -7 -13 4829.29 255.218   7
   1  -7 -13 4602.53 248.573  11
   1  -7 -12 444.889 68.1113   7
   1  -7 -12 426.087 62.7462  11
  -1   7  12 515.333 50.4098   2
  -1   7  12 557.049 52.2354   1
   1  -7 -11 10093.2 492.795   7
   1  -7 -11 9746.60 486.928  11
  -1   7  11 10722.7 478.078   1
  -1   7  11 10626.5 477.302   2
   1  -7 -10 5347.79 284.336   7
   1  -7 -10 5371.61 280.640  11
  -1   7  10 5878.67 273.449   1
  -1   7  10 5660.76 271.561   2
   1  -7  -9 2875.02 164.595  11
   1  -7  -9 2934.91 167.823   7
   1  -7  -8 87.7928 43.3068   7
   1  -7  -7 10923.0 508.690   7
   1  -7  -6 1204.92 89.8662   7
   1  -7  -5 4890.27 246.007  11
   1  -7  -4 3221.37 170.903  11
   1  -7  -4 2941.03 163.411  12
   1  -7  -3 27.1532 35.0131  12
   1  -7  -3 57.3702 44.9305  11
   1  -7  -2 274.948 45.5606  12
   1  -7  -2 233.988 50.4441  11
   1  -7  -1 28282.7 1229.60  11
   1  -7  -1 27266.7 1223.50  12
   1  -7   0 40614.8 1743.54  11
   1  -7   0 38868.2 1737.33  12
   1  -7   1 29122.2 1278.32  11
   1  -7   1 28603.7 1272.16  12
   1  -7   2 8982.92 424.369  11
   1  -7   3 18275.0 824.681  11
   1  -7   4 792.583 76.0383  11
   1  -7   5 6023.70 299.986  11
   1  -7   6 50.5116 43.4510  11
  -1   7  -6 50.1365 47.3639  10
   1  -7   7 6296.00 316.698  11
  -1   7  -7 6125.13 314.962  10
  -1   7  -7 6498.71 306.477   2
  -1   7  -7 6484.44 306.896   1
  -1   7  -8 2428.25 150.692  10
   1  -7   8 2383.79 150.194  11
  -1   7  -8 2684.38 142.189   1
  -1   7  -8 2575.71 140.751   2
  -1   7  -9 1495.55 94.4965   2
  -1   7  -9 1560.08 96.5212   1
  -1   7  -9 1617.53 110.473  10
  -1   7  -9 1452.04 76.1827  14
  -1   7 -10 23.3952 27.0465   1
  -1   7 -10 4.59513 26.1264   2
  -1   7 -10 16.4954 19.0675  14
  -1   7 -10 10.4422 42.7697  10
  -1   7 -11 1989.13 133.274  10
  -1   7 -11 2014.87 114.713   2
  -1   7 -11 1851.66 113.174   1
  -1   7 -11 2123.39 105.521  84
  -1   7 -11 1922.38 102.023  23
  -1   7 -11 2039.74 98.7676  14
  -1   7 -12 153.348 31.0087  29
  -1   7 -12 212.507 52.7949  10
  -1   7 -12 159.853 29.3136  23
  -1   7 -12 185.646 34.6253  84
  -1   7 -12 182.536 28.1082  63
  -1   7 -12 141.214 25.4442  14
  -1   7 -13 7.28272 26.9739  29
  -1   7 -13 35.8819 44.3742  10
  -1   7 -13 26.6448 25.6420  23
  -1   7 -13 35.1373 22.2418  18
  -1   7 -13 59.4057 34.1066  84
  -1   7 -13 18.3687 23.4874  63
  -1   7 -13 17.0578 22.1099  14
  -1   7 -14 1781.60 98.3783  29
  -1   7 -14 1943.02 131.439  10
  -1   7 -14 1943.23 93.9095  24
  -1   7 -14 1834.41 94.5429  18
  -1   7 -14 1942.96 99.0020  23
  -1   7 -14 1755.99 101.154  84
  -1   7 -14 1636.53 96.5075  63
  -1   7 -14 1864.35 94.4759  14
  -1   7 -15 1201.53 76.4612  29
  -1   7 -15 1192.16 104.322  10
  -1   7 -15 1413.86 109.063   9
  -1   7 -15 1255.15 70.5454  24
  -1   7 -15 1266.79 75.7803  23
  -1   7 -15 1234.79 72.3744  18
  -1   7 -15 1587.09 83.8231  84
  -1   7 -15 1389.35 77.3504  63
  -1   7 -15 1297.54 72.4559  14
  -1   7 -16 123.096 34.9869  29
  -1   7 -16 94.3061 49.0985   9
  -1   7 -16 65.7945 48.4012  10
  -1   7 -16 106.236 27.1325  18
  -1   7 -16 161.937 32.6531  23
  -1   7 -16 129.291 24.0373  24
  -1   7 -16 104.135 38.5247  84
  -1   7 -16 85.4199 28.8407  63
  -1   7 -16 103.568 28.0401  14
  -1   7 -17 752.600 60.0671  29
  -1   7 -17 624.342 77.9900  10
  -1   7 -17 898.185 89.8453   9
  -1   7 -17 862.686 58.8991  23
  -1   7 -17 979.458 65.2876  84
  -1   7 -17 795.649 57.1225  63
  -1   7 -17 861.892 55.7706  14
  -1   7 -18 834.003 86.8381   9
  -1   7 -18 678.016 81.5245  10
  -1   7 -18 664.250 57.4556  29
  -1   7 -18 861.737 63.4235  84
  -1   7 -18 780.804 56.6531  23
  -1   7 -18 848.800 55.8938  63
  -1   7 -19 113.284 34.0793  29
  -1   7 -19 125.482 37.4515  84
  -1   7 -19 165.220 34.1443  23
  -1   7 -19 105.452 49.7693   9
  -1   7 -20-47.1742 44.7885   9
  -1   7 -20-1.33511 31.9112  29
  -1   7 -20 1.34403 34.1949  84
   1  -7  20-19.4779 30.8365  39
  -1   7 -20 17.4159 27.0397  23
  -1   7 -21 316.975 40.7985  29
   1  -7  21 376.666 41.6304  39
  -1   7 -21 348.667 36.4290  23
  -1   7 -21 370.396 43.3478  84
   1  -7  22 41.0549 30.5042  39
  -1   7 -22 69.6561 26.2429  23
  -1   7 -22 66.8778 32.0005  84
   1  -7  23 263.017 35.2370  39
  -1   7 -23 226.048 28.7279  23
  -1   7 -23 196.678 32.6818  84
   1  -7  23 215.803 32.4189  87
   1  -7  24 1960.84 97.0491  39
   1  -7  24 1742.05 94.4663  87
   1  -7  25 147.953 25.8121  39
   1  -7  25 67.1635 22.1686  87
   1  -7  26 567.573 35.7156  39
   1  -7  26 456.760 31.5667  87
  -1   7 -27 227.469 26.8753  49
  -1   7 -27 236.130 27.2004  48
   1  -7  27 205.335 19.7355  39
  -1   7 -28-5.70370 12.9017  49
  -1   7 -28-0.36405 13.5100  48
   1  -6 -30 1.03765 16.4561  29
  -1   6  30 20.8095 11.0734  38
   1  -6 -29 77.5764 22.9676  29
  -1   6  29 83.2922 19.0677  38
  -1   6  29 79.6840 20.9787  36
   1  -6 -28 96.9726 27.6333  29
  -1   6  28 51.1667 23.6757  36
   1  -6 -27 175.768 33.5774  29
  -1   6  27 158.988 30.7194  36
   1  -6 -27 108.458 27.2565  86
   1  -6 -26 1052.32 68.3379  29
  -1   6  26 1054.83 66.8783  36
   1  -6 -26 999.332 65.9169  86
   1  -6 -26 1149.41 69.3743  83
  -1   6  25-21.7950 33.0520  36
   1  -6 -25 38.1347 40.1869  83
  -1   6  24 9.58041 32.6720  36
   1  -6 -24 61.9149 43.1167  83
   1  -6 -23-11.5436 48.8651   7
  -1   6  23 27.3565 28.7139  69
  -1   6  23 2.85771 34.2806  36
   1  -6 -23-21.4610 41.9325  83
   1  -6 -22 1067.27 108.747   7
  -1   6  22 980.521 66.4051  69
  -1   6  22 1185.66 72.6779  36
   1  -6 -22 1152.39 79.2438  83
   1  -6 -21 794.996 67.1382  83
  -1   6  21 852.300 60.7636  36
  -1   6  21 699.236 56.3136  69
   1  -6 -20 479.121 65.0608  11
   1  -6 -20 611.425 46.8459  56
  -1   6  20 642.949 50.5235  69
   1  -6 -20 410.327 80.5377   7
   1  -6 -20 714.388 62.0225  83
   1  -6 -19 4664.51 215.494  56
  -1   6  19 4735.37 219.298  69
   1  -6 -19 4602.46 269.779   7
   1  -6 -19 4949.06 226.160  83
   1  -6 -18 1762.66 92.8707  56
  -1   6  18 1809.34 96.7689  69
   1  -6 -18 1752.48 123.209  11
   1  -6 -18 1861.81 138.379   7
   1  -6 -17 359.131 37.2737  56
  -1   6  17 389.346 40.6603  69
   1  -6 -17 413.019 59.6493  11
   1  -6 -17 410.494 71.2625   7
   1  -6 -16 4051.70 195.568  56
   1  -6 -16 4008.90 227.249  11
  -1   6  16 4426.32 199.970  69
  -1   6  15 1070.94 61.4527  69
   1  -6 -15 936.611 90.8613   7
   1  -6 -14 6197.10 314.564  11
   1  -6 -14 6443.07 325.675   7
   1  -6 -13 729.605 71.8908  11
   1  -6 -13 818.725 81.3079   7
   1  -6 -12 824.177 75.3237  11
   1  -6 -12 826.074 80.8247   7
  -1   6  12 889.613 62.7584   1
  -1   6  12 865.894 62.2993   2
   1  -6 -11 1368.19 101.027  11
   1  -6 -11 1541.49 107.094   7
  -1   6  11 1606.36 91.1284   2
  -1   6  11 1479.76 90.0929   1
   1  -6 -10 8872.28 420.479  11
   1  -6 -10 9007.50 425.603   7
   1  -6  -9 2375.26 135.276  11
   1  -6  -9 2289.22 140.926   7
   1  -6  -8 4653.34 230.146  11
   1  -6  -8 4424.62 231.171   7
   1  -6  -7 4984.50 248.845   7
   1  -6  -6 10232.6 473.396   7
   1  -6  -5 9732.14 459.021   7
   1  -6  -5 10122.8 458.298  12
   1  -6  -4 16281.6 746.809  11
   1  -6  -4 16825.5 747.943   7
   1  -6  -4 16872.5 745.963  12
   1  -6  -3 708.617 64.8330  11
   1  -6  -3 622.051 60.4384  12
   1  -6  -2 64379.0 2814.83  11
   1  -6  -2 64961.4 2812.21  12
   1  -6  -1 9630.71 434.961  11
   1  -6  -1 9175.75 430.470  12
   1  -6   0 1929.49 112.386  11
   1  -6   0 1805.62 109.173  12
   1  -6   1 4392.00 221.990  11
   1  -6   2 1471.39 98.0149  11
   1  -6   3 11567.5 531.237  11
   1  -6   4 174.796 44.3981  11
   1  -6   4 128.210 19.2063  13
   1  -6   5 2598.81 151.086  11
  -1   6  -6 12513.7 581.353  10
   1  -6   6 12932.4 585.108  11
  -1   6  -7 526.270 63.1735  10
   1  -6   7 585.934 63.7606  11
   1  -6   8 171.917 51.2454  11
  -1   6  -8 210.796 52.8303  10
  -1   6  -9 1008.17 84.9080  10
  -1   6  -9 1145.13 73.4850   1
  -1   6  -9 1074.53 72.0406   2
  -1   6 -10 277.468 51.5939  10
  -1   6 -10 289.111 35.7986   1
  -1   6 -10 284.589 36.1161   2
  -1   6 -10 237.574 25.3529  14
  -1   6 -11 638.628 68.9867  10
  -1   6 -11 503.090 45.7026   2
  -1   6 -11 528.859 46.3692   1
  -1   6 -11 614.546 38.2686  14
  -1   6 -12 249.562 37.6278  86
  -1   6 -12 274.625 54.5119  10
  -1   6 -12 349.784 29.7829  14
  -1   6 -13 40.2530 21.8132  14
  -1   6 -13 72.4061 26.7615  29
  -1   6 -13-3.57889 42.2323  10
  -1   6 -13 42.7841 24.0815  23
  -1   6 -13 53.8785 23.9212  63
  -1   6 -13 1.44219 30.7777  86
  -1   6 -14 7745.31 310.599  14
  -1   6 -14 6749.01 312.491  29
  -1   6 -14 7369.03 348.389  10
   1  -6  14 6425.23 312.038  82
  -1   6 -14 7107.75 312.436  23
  -1   6 -14 6545.36 311.966  63
  -1   6 -14 6314.27 316.805  86
  -1   6 -15 3290.91 169.878  29
  -1   6 -15 3824.69 207.438   9
  -1   6 -15 3397.69 200.044  10
   1  -6  15 3590.77 171.020  82
  -1   6 -15 3417.39 170.048  63
  -1   6 -15 3555.12 169.237  23
  -1   6 -15 3688.38 166.773  14
  -1   6 -16 24.4178 43.0811  10
  -1   6 -16 52.7790 45.1796   9
  -1   6 -16 55.6505 30.4026  29
  -1   6 -16 51.3064 35.1191  84
  -1   6 -16 52.4096 28.9693  23
  -1   6 -16 26.2676 25.2309  63
  -1   6 -17 1118.02 103.084   9
  -1   6 -17 1148.25 98.4078  10
  -1   6 -17 1190.45 73.4819  29
  -1   6 -17 1113.78 74.6475  84
  -1   6 -17 1276.23 72.8406  23
  -1   6 -17 1125.12 70.8037  63
  -1   6 -18 45.6184 42.1388  10
  -1   6 -18 62.4294 48.5337   9
  -1   6 -18 16.8456 30.6729  29
  -1   6 -18 39.9898 36.2006  84
  -1   6 -18 34.4425 27.3215  23
  -1   6 -18 4.02976 25.6847  63
  -1   6 -19 2120.79 146.255   9
  -1   6 -19 1829.51 106.701  29
  -1   6 -19 2193.60 110.696  84
  -1   6 -19 2053.35 105.753  23
  -1   6 -19 1896.51 105.439  63
  -1   6 -20 152.399 52.9524   9
  -1   6 -20 96.1420 33.8474  29
  -1   6 -20 78.2989 36.6273  84
  -1   6 -20 123.212 30.9429  23
  -1   6 -20 110.536 29.3824  63
  -1   6 -21 58.0610 44.2458   9
  -1   6 -21-12.2247 27.7083  23
  -1   6 -21 49.4400 33.4058  84
  -1   6 -21-1.18416 24.3720  63
  -1   6 -21-13.4300 32.6744  29
  -1   6 -22 66.7374 32.6822  84
  -1   6 -22 85.9575 32.6628  29
  -1   6 -22 69.8527 27.6425  23
  -1   6 -23 2307.25 124.357  29
  -1   6 -23 2360.18 122.948  84
   1  -6  23 2710.09 128.624  39
  -1   6 -23 2533.28 122.237  23
   1  -6  24 567.653 47.1098  39
  -1   6 -24 592.915 45.2323  29
  -1   6 -24 554.794 40.1520  23
   1  -6  25-7.39132 25.4994  39
   1  -6  25 1.02720 25.1048  87
   1  -6  26 419.755 35.0962  39
   1  -6  26 405.814 34.1173  87
   1  -6  27 1032.48 53.1885  39
   1  -6  27 871.508 50.8856  87
  -1   6 -28 103.453 22.2128  48
  -1   6 -28 89.1865 20.5995  49
   1  -6  28 68.3348 14.6738  39
   1  -5 -31 59.0016 12.5570  29
   1  -5 -30 18.2583 18.5845  29
  -1   5  30 19.4978 10.1038  38
   1  -5 -29-13.4437 22.6305  29
  -1   5  29 0.72440 20.1306  36
  -1   5  29-5.61001 17.0524  38
   1  -5 -28 60.7550 28.5794  29
  -1   5  28 18.0614 23.8758  36
   1  -5 -27 23.1027 32.3179  29
  -1   5  27 52.9990 28.9969  36
   1  -5 -27 33.4261 26.7935  86
   1  -5 -26 846.763 59.5572  29
  -1   5  26 803.779 55.5194  36
   1  -5 -26 688.901 54.2219  86
   1  -5 -26 787.371 60.3532  83
  -1   5  25 944.266 64.2496  36
   1  -5 -25 868.176 64.0565  86
   1  -5 -25 1093.06 71.3246  83
  -1   5  24 958.533 67.5500  36
   1  -5 -24 1082.31 73.5310  83
  -1   5  23 1150.77 77.0470  36
   1  -5 -23 1245.94 83.1579  83
  -1   5  22 4203.08 196.477  36
   1  -5 -22 3871.60 198.962  83
  -1   5  21 58.3997 29.2183  69
   1  -5 -21 22.6422 49.7553   7
   1  -5 -21 108.606 45.3510  83
  -1   5  21 28.9699 31.3450  36
   1  -5 -20 1552.48 127.375   7
   1  -5 -20 1670.99 94.0912  83
  -1   5  20 1413.93 80.9263  69
   1  -5 -20 1475.76 79.7647  56
   1  -5 -19 123.309 42.3854  11
   1  -5 -19 54.6804 43.2637  83
  -1   5  19 42.1569 29.7738  69
   1  -5 -19 73.4216 31.3532  56
   1  -5 -18 35.3287 37.8609  11
   1  -5 -18 109.561 57.2968   7
   1  -5 -18 267.590 45.8551  83
   1  -5 -18 168.321 32.0338  56
  -1   5  18 225.411 32.7909  69
   1  -5 -17 2976.77 141.179  56
  -1   5  17 3124.49 143.530  69
   1  -5 -17 2697.08 180.652   7
   1  -5 -16 1298.75 108.433   7
  -1   5  16 1336.23 73.2024  69
   1  -5 -16 1216.36 94.1893  11
   1  -5 -15 1276.23 104.064   7
   1  -5 -15 1228.43 93.0470  11
   1  -5 -14 119.325 48.8142   7
   1  -5 -14 122.103 40.3241  11
   1  -5 -13 3357.90 180.921   7
   1  -5 -13 2942.22 157.350   8
   1  -5 -13 3169.98 170.806  11
   1  -5 -12 3062.43 177.855   7
  -1   5  12 2946.49 153.229   2
  -1   5  12 3229.55 155.028   1
   1  -5 -12 3239.48 170.059  11
   1  -5 -11 21709.5 952.885   7
   1  -5 -11 20773.0 945.122  11
   1  -5 -10 23397.8 1028.53   7
   1  -5 -10 22692.6 1021.13  11
   1  -5  -9 14491.2 648.967   7
   1  -5  -9 14072.6 643.473  11
   1  -5  -8 300.764 51.6836   7
   1  -5  -8 356.460 49.0246  11
   1  -5  -7 1523.55 98.2958   7
   1  -5  -7 1558.84 95.8223  11
   1  -5  -6 7571.65 355.682   7
   1  -5  -5 3588.11 182.803  12
   1  -5  -5 3638.08 184.797   7
   1  -5  -4 15559.9 689.653  12
   1  -5  -4 15306.2 690.459   7
   1  -5  -3 58568.3 2533.97  12
   1  -5  -3 58068.5 2535.37   7
   1  -5  -3 58238.8 2534.98  11
   1  -5  -2 35328.9 1570.24  12
   1  -5  -2 36606.0 1572.85  11
   1  -5  -1 38171.7 1695.94  12
   1  -5  -1 39636.3 1699.01  11
   1  -5   0 35993.6 1575.55  11
   1  -5   1 66723.7 2899.55  11
   1  -5   2 18272.6 821.596  13
   1  -5   2 20341.6 839.752  11
   1  -5   3 5731.20 265.947  13
   1  -5   3 6413.04 286.128  11
   1  -5   4 1569.42 82.4922  13
   1  -5   4 1682.83 102.647  11
   1  -5   5 3475.86 171.482  13
   1  -5   5 4100.83 192.799  11
   1  -5   6 18547.2 831.057  11
  -1   5  -7 19540.1 863.994  10
   1  -5   7 19145.7 866.797  11
  -1   5  -8 35016.8 1539.78  10
  -1   5  -9 2482.49 142.365  10
  -1   5 -10 1518.32 79.8236  14
  -1   5 -10 1815.59 92.6490   1
  -1   5 -10 1632.93 90.4217   2
  -1   5 -10 1633.69 106.330  10
  -1   5 -11 221.514 25.5657  14
  -1   5 -11 272.302 48.3521  10
  -1   5 -11 229.054 29.1736   2
  -1   5 -11 256.647 30.8302   1
  -1   5 -12 836.795 76.2803  10
  -1   5 -13 1049.49 85.2068  10
  -1   5 -14 2070.01 101.977  23
  -1   5 -14 2014.15 102.023  63
  -1   5 -14 1992.96 128.814  10
  -1   5 -14 1931.63 102.045  29
  -1   5 -14 1824.74 106.210  86
   1  -5  15 120.113 28.7790  82
  -1   5 -15 103.114 25.8055  63
  -1   5 -15 47.6196 42.9587   9
  -1   5 -15 100.086 43.1401  10
  -1   5 -15 78.1730 29.2029  29
  -1   5 -15 79.7199 26.1301  23
   1  -5  16 29.1004 25.9592  82
  -1   5 -16-15.5616 24.5184  63
  -1   5 -16 8.44910 41.5361   9
  -1   5 -16-7.46259 42.4211  10
  -1   5 -16 57.2683 28.1699  29
  -1   5 -16 2.45347 25.8913  23
   1  -5  17 42.1425 30.3579  82
  -1   5 -17 42.8884 25.7543  63
  -1   5 -17-22.9866 40.9343  10
  -1   5 -17 62.6483 48.2580   9
  -1   5 -17 36.0193 29.9792  29
  -1   5 -17 33.0716 25.8778  23
   1  -5  18 197.338 35.6836  82
  -1   5 -18 176.421 32.4088  63
  -1   5 -18 151.505 47.5762  10
  -1   5 -18 150.492 54.3808   9
  -1   5 -18 137.122 35.0444  29
  -1   5 -18 165.416 32.9885  23
   1  -5  19 1660.40 90.0134  82
  -1   5 -19 1496.37 85.2314  63
  -1   5 -19 1504.78 120.097   9
  -1   5 -19 1419.65 86.9638  29
  -1   5 -19 1457.87 84.8751  23
  -1   5 -20 145.740 30.7088  23
   1  -5  20 157.894 36.5986  82
  -1   5 -20 155.360 32.1448  63
  -1   5 -20 180.163 56.2689   9
  -1   5 -20 95.2640 34.0620  29
  -1   5 -20 153.342 38.8297  84
  -1   5 -21 1980.07 101.980  23
   1  -5  21 1956.31 106.438  82
  -1   5 -21 1936.67 140.926   9
  -1   5 -21 1945.76 104.630  84
  -1   5 -21 1894.70 101.975  63
  -1   5 -21 1790.88 104.657  29
  -1   5 -22 235.485 39.1868  84
  -1   5 -22 243.841 33.0921  63
  -1   5 -22 255.213 39.7611  29
  -1   5 -22 333.872 36.0164  23
  -1   5 -23 39.4340 31.0932  84
  -1   5 -23 41.0285 24.1951  63
  -1   5 -23 23.9217 25.6247  23
  -1   5 -23 16.2947 30.9396  29
  -1   5 -24 196.806 28.2032  23
  -1   5 -24 182.833 33.6750  29
  -1   5 -24 113.803 29.7373  84
  -1   5 -25 135.476 23.1618  23
   1  -5  25 130.288 30.6075  39
  -1   5 -25 142.643 29.5649  29
   1  -5  26 150.552 29.6894  39
   1  -5  27 468.783 36.3856  39
   1  -5  27 401.098 36.0445  87
   1  -5  28 44.4093 18.6444  39
   1  -5  28 52.7360 18.2964  87
   1  -5  29 74.5711 13.2455  39
   1  -4 -31 46.2056 13.9143  29
  -1   4  31 31.5492 13.7984  82
  -1   4  30-22.0906 20.0867  82
  -1   4  29 34.9845 25.4444  82
  -1   4  29 27.7114 20.4223  36
  -1   4  29 21.8751 15.1938  38
  -1   4  28 133.066 26.9546  36
   1  -4 -27 43.8982 27.5172  86
  -1   4  27 72.9414 28.2567  36
   1  -4 -26 165.316 34.7632  86
  -1   4  26 167.740 33.8971  36
   1  -4 -25 668.080 57.0109  86
   1  -4 -25 725.044 63.4502  83
  -1   4  25 807.623 57.1770  36
   1  -4 -24 603.633 61.0015  83
   1  -4 -24 591.676 54.3192  86
  -1   4  24 773.723 56.1502  36
   1  -4 -23 143.268 45.9856  83
  -1   4  23 114.849 36.9751  36
   1  -4 -23 117.990 58.7963   7
  -1   4  22 1662.33 93.3537  36
   1  -4 -22 1534.10 97.7163  83
  -1   4  21 3153.12 146.480  36
   1  -4 -21 2540.59 147.868  83
  -1   4  20 471.630 46.4916  36
   1  -4 -20 537.328 56.1077  83
   1  -4 -19 557.284 62.1211  11
   1  -4 -19 578.511 57.5555  83
   1  -4 -19 611.998 47.6448  56
   1  -4 -18 3564.16 174.786  52
   1  -4 -18 3523.18 167.979  56
   1  -4 -18 3362.60 192.062  11
   1  -4 -18 3676.20 176.322  83
   1  -4 -17 273.180 41.4022  52
  -1   4  17 328.019 34.0009  69
   1  -4 -17 323.658 34.9673  56
   1  -4 -17 268.365 46.8000  11
   1  -4 -17 314.859 45.5691  83
   1  -4 -16 241.501 55.8421   7
   1  -4 -16 188.226 42.5220  11
   1  -4 -15 6084.83 296.147   7
   1  -4 -15 5411.19 279.688  11
   1  -4 -14 3533.66 196.033   7
   1  -4 -14 3403.25 183.295  11
   1  -4 -13 1307.21 99.3999   7
   1  -4 -13 1282.98 90.6225  11
   1  -4 -12 17025.6 748.270   7
   1  -4 -12 15874.1 726.651   8
   1  -4 -12 16831.7 738.273  11
   1  -4 -11 28832.5 1272.71   7
   1  -4 -11 28633.2 1265.48  11
   1  -4 -10 370.355 54.2873   7
   1  -4 -10 364.672 47.1177  11
   1  -4  -9 15931.3 701.191   7
   1  -4  -9 15264.3 695.311  11
   1  -4  -8 4408.24 218.657   7
   1  -4  -8 4366.41 214.047  11
   1  -4  -7 9280.93 432.115   7
   1  -4  -7 9527.83 428.955  11
   1  -4  -6 194.220 43.0462   7
   1  -4  -6 256.281 40.6928  11
   1  -4  -5 4088.92 192.788   7
   1  -4  -5 3795.32 190.686  12
   1  -4  -5 3765.93 188.629  11
   1  -4  -4 8364.99 361.747  12
   1  -4  -4 7319.32 360.349   7
   1  -4  -3 420275. 17943.6  12
   1  -4  -3 411953. 17944.2   7
   1  -4  -2 27210.8 1152.96  12
   1  -4  -2 25421.0 1151.92  11
   1  -4  -1 186377. 8095.15  12
   1  -4  -1 188715. 8096.02  11
   1  -4   0 1098.59 60.9750  13
   1  -4   0 1044.74 73.3019  11
   1  -4   1 100238. 4405.01  13
   1  -4   1 105552. 4415.92  11
   1  -4   2 2417.08 119.595  13
   1  -4   2 2633.01 134.061  11
   1  -4   3 64225.2 2878.66  13
   1  -4   3 71485.5 2891.96  11
   1  -4   4 25414.8 1119.76  11
   1  -4   5 2998.29 157.858  11
   1  -4   6 8752.97 406.202  11
  -1   4  -7 4103.83 208.565  10
   1  -4   7 4364.87 214.048  11
  -1   4  -8 4518.87 222.961  10
  -1   4  -9 3616.80 185.052  10
   1  -4  10 10061.9 499.598   8
  -1   4 -10 11495.3 510.891  10
  -1   4 -10 11303.8 495.858   2
  -1   4 -10 11641.5 496.504   1
  -1   4 -11 594.781 58.9207  10
  -1   4 -11 636.742 42.1940   1
  -1   4 -11 516.553 39.8718   2
  -1   4 -12 1761.16 110.772  10
  -1   4 -13 1263.76 93.2287  10
  -1   4 -14 1008.42 58.1903  14
  -1   4 -14 1051.26 82.9785  10
  -1   4 -15 1421.02 80.5839  86
  -1   4 -15 1000.15 89.4728  10
  -1   4 -15 1218.67 72.1516  29
   1  -4  15 1438.16 75.0539  82
  -1   4 -15 1352.65 72.8359  63
  -1   4 -15 1175.37 68.6051  14
  -1   4 -16 138.595 44.0349  10
  -1   4 -16 145.289 31.0609  29
   1  -4  16 151.032 30.8419  82
  -1   4 -16 197.270 30.6771  63
  -1   4 -16 114.704 25.5952  14
  -1   4 -17 1553.86 105.013  10
   1  -4  17 1246.50 79.7849  82
  -1   4 -17 1180.50 76.9784  63
  -1   4 -17 1411.97 79.5485  29
  -1   4 -17 1547.43 76.6372  14
   1  -4  18 2945.10 142.921  82
  -1   4 -18 2695.00 139.057  63
  -1   4 -18 2736.86 140.206  29
   1  -4  19 802.311 60.0043  82
  -1   4 -19 773.078 55.4961  63
  -1   4 -19 754.525 57.3369  29
   1  -4  20 146.985 35.3333  82
  -1   4 -20 99.7948 30.7432  63
  -1   4 -20 94.1353 29.3176  23
  -1   4 -20 88.6883 32.7002  29
   1  -4  21 28.8638 33.4510  82
   1  -4  21 34.8449 24.4065  78
  -1   4 -21 34.4391 28.9246  63
  -1   4 -21 36.0192 28.4410  23
  -1   4 -21 25.7009 32.9673  29
  -1   4 -22 58.6606 33.2267  29
   1  -4  22 58.0462 25.0265  78
   1  -4  22 65.9316 34.4587  82
  -1   4 -22 15.7759 26.9660  63
  -1   4 -22 64.2184 28.3350  23
  -1   4 -22 40.8903 33.4119  84
  -1   4 -23 486.058 49.9221  29
   1  -4  23 687.324 54.0113  82
  -1   4 -23 604.868 47.5059  63
  -1   4 -23 612.981 46.7157  23
  -1   4 -23 681.055 51.1797  84
  -1   4 -24 93.7548 25.6409  63
  -1   4 -24 72.7672 29.4691  84
  -1   4 -24 62.7217 32.1466  29
  -1   4 -24 80.9247 25.6320  23
  -1   4 -25 70.4393 29.6845  29
  -1   4 -25 31.2130 21.7618  23
  -1   4 -26 8.50452 25.4729  29
   1  -4  27 339.662 34.9806  39
  -1   4 -27 338.287 31.5766  29
   1  -4  28 234.574 28.3056  39
   1  -4  28 249.023 28.2017  87
   1  -4  29 264.295 22.9136  39
   1  -4  29 210.886 21.2598  87
  -1   4 -30 229.462 18.7771  49
   1  -4  30 157.506 14.8442  39
  -1   3  31 22.3139 14.7562  82
   1  -3 -30 14.5283 14.1881  18
  -1   3  30 39.5434 21.4428  82
  -1   3  29-23.5695 26.5645  82
  -1   3  28 76.9161 24.9365  36
  -1   3  28 78.4690 31.0387  82
   1  -3 -27 115.416 29.7896  86
  -1   3  27 118.441 29.5272  36
   1  -3 -26 2129.00 116.308  86
  -1   3  26 2398.87 117.124  36
   1  -3 -25 139.500 35.7651  86
  -1   3  25 172.140 35.8873  36
   1  -3 -24 2965.24 150.964  86
   1  -3 -24 3114.79 155.070  83
  -1   3  24 2879.10 149.686  36
   1  -3 -23 513.421 56.2521  83
   1  -3 -23 433.411 49.4574  86
   1  -3 -23 344.567 68.4007   7
  -1   3  23 496.529 47.5343  36
   1  -3 -22 284.034 37.7006  85
   1  -3 -22 279.301 66.1925   7
  -1   3  22 271.526 41.1378  36
   1  -3 -22 295.005 51.2381  83
   1  -3 -21 1519.51 86.5291  85
   1  -3 -21 1667.42 98.6984  83
   1  -3 -21 1449.00 125.228   7
  -1   3  21 1701.56 91.8820  36
   1  -3 -20 8637.91 401.942  85
   1  -3 -20 9544.74 412.078  83
   1  -3 -20 9094.45 411.715  52
   1  -3 -20 8256.48 448.420   7
  -1   3  20 9308.23 408.343  36
   1  -3 -19 1809.39 101.578  52
   1  -3 -19 1756.86 92.5887  85
   1  -3 -19 1628.62 102.036  83
   1  -3 -18 48.5016 32.8276  52
   1  -3 -18 35.8924 28.8166  56
   1  -3 -18 41.6968 29.7019  85
   1  -3 -18-1.44735 37.8593  83
   1  -3 -18 42.5673 29.7608  11
   1  -3 -17 2532.91 125.964  56
   1  -3 -17 2705.04 132.653  52
   1  -3 -17 2288.25 131.532  83
   1  -3 -16 5950.24 272.847  52
   1  -3 -16 5774.80 271.970  83
   1  -3 -16 6040.69 288.698  11
   1  -3 -15 273.549 43.6622  11
   1  -3 -14 1203.46 82.2776  11
   1  -3 -13 11945.1 543.045  11
   1  -3 -12 132.808 33.8000  11
   1  -3 -12 63.2738 20.7235   8
   1  -3 -11 22382.2 1005.92   8
   1  -3 -11 23501.2 1015.35  11
   1  -3 -11 23606.0 1023.58   7
   1  -3 -10 2160.99 115.528  11
   1  -3 -10 2116.91 110.578   8
   1  -3 -10 1997.96 124.036   7
   1  -3  -9 1493.37 87.1401  11
   1  -3  -9 1470.20 94.4258   7
   1  -3  -8 982.924 66.0527  11
   1  -3  -8 931.789 73.4992   7
   1  -3  -7 28219.5 1226.31  11
   1  -3  -7 27791.9 1230.74   7
   1  -3  -6 2798.95 140.784  11
   1  -3  -6 2874.36 145.686   7
   1  -3  -5 368162. 15772.1  11
   1  -3  -5 363125. 15774.8   7
   1  -3  -4 46189.4 2059.26  11
   1  -3  -4 48780.4 2062.11  12
   1  -3  -4 47597.7 2062.08   7
   1  -3  -3 472.503 45.0920  12
   1  -3  -3 395.077 49.0138   7
   1  -3  -2 11627.0 518.568  12
   1  -3  -2 11652.9 519.167   7
   1  -3  -1 19320.6 842.232  13
   1  -3  -1 19205.0 846.932  12
   1  -3   0 26728.6 1180.16  13
   1  -3   0 27797.4 1186.85  11
   1  -3   1 15731.6 705.676  13
   1  -3   1 16801.7 713.751  11
   1  -3   2 8754.60 401.035  13
   1  -3   2 9499.97 409.854  11
   1  -3   3 44050.2 1917.88  11
   1  -3   4 113449. 4908.14  11
   1  -3   5 51892.0 2258.52  11
   1  -3   6 39910.4 1744.39  11
  -1   3  -7 52119.8 2265.81  10
  -1   3  -8 352.881 43.0837  10
  -1   3  -9 9020.85 397.863  10
   1  -3   9 8366.67 390.305   8
  -1   3 -10 15003.0 654.092  14
  -1   3 -10 15394.5 672.901  10
   1  -3  10 14785.3 662.987   8
  -1   3 -11 18789.5 803.289  14
  -1   3 -11 19260.3 824.291  10
  -1   3 -11 18131.5 805.633   2
  -1   3 -11 18097.0 805.787   1
  -1   3 -12 10123.2 466.536  10
  -1   3 -12 10122.5 445.195  14
  -1   3 -13 201.447 42.5349  10
  -1   3 -13 203.078 23.7151  14
  -1   3 -14 9126.51 427.820  10
  -1   3 -14 9105.05 403.430  14
  -1   3 -15 1567.13 117.546   9
  -1   3 -15 1574.18 106.892  10
  -1   3 -15 1560.99 84.1327  14
   1  -3  16 19.9265 27.7988  82
  -1   3 -16 10.6057 25.9139  29
  -1   3 -16-3.03881 35.2698  10
  -1   3 -16 31.0991 46.5479   9
  -1   3 -16 15.6756 22.5043  14
  -1   3 -16 23.4015 30.2613  86
  -1   3 -17 1368.04 101.149  10
  -1   3 -17 1674.67 117.646   9
  -1   3 -17 1529.70 79.2365  14
  -1   3 -17 1449.11 83.1940  29
   1  -3  17 1376.50 83.1977  82
  -1   3 -18 1985.64 105.875  29
   1  -3  18 2008.94 109.937  82
  -1   3 -18 2020.26 140.922   9
   1  -3  19 1580.23 91.1898  82
  -1   3 -19 1639.63 89.5056  29
  -1   3 -19 1486.54 87.6429  63
  -1   3 -19 1528.11 121.499   9
   1  -3  20-6.48829 32.8332  82
  -1   3 -20 25.7232 31.9531  29
  -1   3 -20 33.1487 27.5453  63
  -1   3 -20 29.7035 44.9842   9
   1  -3  21 3460.09 168.057  82
  -1   3 -21 3335.98 164.919  29
  -1   3 -21 3167.15 162.802  63
  -1   3 -21 3506.62 207.647   9
  -1   3 -22 1710.18 137.604   9
  -1   3 -22 1720.71 101.825  29
   1  -3  22 2078.50 107.454  82
  -1   3 -22 1884.78 100.966  63
  -1   3 -22 1789.16 98.5461  23
  -1   3 -23 394.636 69.2178   9
   1  -3  23 414.755 48.2707  82
  -1   3 -23 449.766 40.3254  23
  -1   3 -23 407.519 46.0468  29
  -1   3 -23 381.773 40.7321  63
  -1   3 -24 203.613 38.8687  29
   1  -3  24 316.739 42.3913  82
   1  -3  24 250.709 32.6947  78
  -1   3 -24 263.762 33.2159  23
  -1   3 -24 219.499 34.1124  63
  -1   3 -24 284.190 36.5374  84
  -1   3 -25 135.443 34.2896  29
   1  -3  25 265.161 29.1986  78
   1  -3  25 264.730 38.0653  82
  -1   3 -25 156.687 27.6203  23
  -1   3 -25 156.964 29.0201  63
  -1   3 -25 224.169 31.5394  84
  -1   3 -26 698.061 49.1396  29
  -1   3 -26 761.530 43.2161  23
  -1   3 -27 438.061 37.2984  29
  -1   3 -28 24.1671 20.8981  29
   1  -3  28 29.1741 23.7790  39
   1  -3  29 978.934 55.9706  87
   1  -3  29 1021.14 55.5550  39
   1  -3  30 8.43820 13.5998  87
   1  -3  30 3.93492 12.8988  39
  -1   2  31 100.260 16.3648  82
   1  -2 -30 116.147 16.4081  18
  -1   2  30 65.7828 21.7118  82
  -1   2  29 67.4539 26.2490  82
  -1   2  28-11.8641 22.7460  36
  -1   2  28-14.7444 30.2315  82
  -1   2  27 1440.14 77.6332  36
   1  -2 -27 1380.20 78.9001  86
  -1   2  26 226.439 34.4846  36
   1  -2 -26 219.400 36.7033  86
  -1   2  25 375.457 41.1581  36
   1  -2 -25 380.421 43.5130  86
   1  -2 -24 3894.81 192.799  86
   1  -2 -24 3529.17 233.036   7
  -1   2  24 4155.79 191.049  36
   1  -2 -23 1596.19 94.0593  86
   1  -2 -23 1616.86 99.2041  83
   1  -2 -23 1606.87 130.590   7
  -1   2  23 1697.89 92.7830  36
   1  -2 -23 1528.11 97.0221  52
   1  -2 -22 2171.06 121.523  83
   1  -2 -22 2127.12 116.856  86
   1  -2 -22 1944.85 151.483   7
  -1   2  22 2097.82 114.200  36
   1  -2 -22 2293.62 120.776  52
   1  -2 -21 5180.66 244.868  85
   1  -2 -21 5712.14 255.799  83
   1  -2 -21 5445.36 255.164  52
  -1   2  21 5402.15 249.734  36
   1  -2 -20 837.647 59.3251  85
   1  -2 -20 905.668 70.6873  83
   1  -2 -20 938.622 67.1890  52
   1  -2 -20 1026.48 96.9162   7
  -1   2  20 882.846 59.9927  36
   1  -2 -19 3629.00 173.470  85
   1  -2 -19 3835.44 182.461  83
   1  -2 -19 3702.35 181.923  52
   1  -2 -19 3295.21 211.108   7
  -1   2  19 3688.76 176.431  36
   1  -2 -18 5726.71 256.278  52
   1  -2 -18 5539.23 255.230  83
   1  -2 -18 4969.40 263.743  11
   1  -2 -18 5310.61 247.275  85
   1  -2 -18 5737.75 292.822   7
   1  -2 -17 68.4478 47.2943   7
   1  -2 -17 19.5043 29.7326  52
   1  -2 -17 24.6023 27.7617  56
   1  -2 -17 9.61477 26.0482  11
   1  -2 -17 12.1293 35.5143  83
   1  -2 -17 23.8308 28.4543  85
   1  -2 -16 70.6296 45.1990   7
   1  -2 -16 106.119 50.2838   9
   1  -2 -16 103.089 30.2905  11
   1  -2 -15 310.488 57.3833   7
   1  -2 -15 283.504 38.2047  11
   1  -2 -15 291.772 54.6592   9
   1  -2 -14 9819.19 465.678   9
   1  -2 -13 8357.83 397.734   9
   1  -2 -12 3153.64 171.492   9
   1  -2 -11 1086.05 58.2037   8
   1  -2 -11 1059.76 82.3040   9
   1  -2 -10 8495.48 383.363   8
   1  -2 -10 8848.05 400.733   9
   1  -2  -9 3967.25 197.062   9
   1  -2  -9 3934.53 185.337   8
   1  -2  -8 39441.3 1698.48   8
   1  -2  -8 38689.3 1699.32  11
   1  -2  -7 149094. 6436.15  11
   1  -2  -6 285.961 34.9545  11
   1  -2  -5 483.170 45.5120   7
   1  -2  -5 538.972 41.6583  11
   1  -2  -4 109093. 4786.79   7
   1  -2  -4 112173. 4784.04  11
   1  -2  -3 10114.1 451.762   7
   1  -2  -3 10157.9 449.448  11
   1  -2  -2 1758.86 92.7637   7
   1  -2  -1 24216.9 1054.33  13
   1  -2   0 30260.9 1314.29  13
   1  -2   1 4182.34 196.931  13
   1  -2   1 4441.77 201.388  11
   1  -2   2 18006.6 792.721  11
   1  -2   3 736485. 31735.5  11
   1  -2   4 226305. 9765.52  11
   1  -2   5 95814.4 4147.28  11
  -1   2  -6 11736.8 521.216  10
  -1   2  -7 54364.1 2336.58  10
   1  -2   7 53403.2 2335.19   8
  -1   2  -8 550.664 46.3991  10
   1  -2   8 361.776 38.3395   8
   1  -2   9 13362.3 597.029   8
  -1   2  -9 13795.6 603.666  10
  -1   2 -10 13937.8 601.865  14
   1  -2  10 13408.4 606.805   8
  -1   2 -10 14212.6 617.700  10
  -1   2 -11 35529.1 1442.95  10
  -1   2 -11 34973.0 1425.01  14
  -1   2 -11 31481.5 1423.00   2
  -1   2 -11 32191.1 1423.19   1
  -1   2 -12 24781.3 1078.30  14
  -1   2 -12 25063.7 1096.64  10
  -1   2 -13 129.650 21.5033  14
  -1   2 -13 184.080 37.8849  10
  -1   2 -14 511.296 36.0790  14
  -1   2 -14 551.555 62.5343   9
  -1   2 -14 531.624 54.5499  10
  -1   2 -15 1509.17 79.0243  14
  -1   2 -15 1464.77 98.3125  10
  -1   2 -16 337.992 47.2351  10
  -1   2 -16 400.418 60.7933   9
   1  -2  16 225.464 34.8059  82
  -1   2 -16 190.210 34.5690  86
  -1   2 -16 330.960 29.7480  14
   1  -2  17 117.051 26.9185  36
   1  -2  17 151.591 33.6407  82
  -1   2 -17 104.482 29.2531  29
  -1   2 -17 87.3111 24.6047  14
  -1   2 -17 48.3206 44.8367   9
  -1   2 -18 2298.49 152.382   9
  -1   2 -18 2206.60 116.509  29
   1  -2  18 2340.26 120.139  82
  -1   2 -19 157.441 52.8483   9
  -1   2 -19 217.397 36.3391  29
   1  -2  19 181.124 38.5350  82
  -1   2 -20 966.119 97.2462   9
  -1   2 -20 959.431 65.6046  29
   1  -2  20 1048.51 71.0966  82
  -1   2 -21 296.273 65.4808   9
   1  -2  21 346.955 45.1527  82
  -1   2 -21 387.770 43.1763  29
  -1   2 -22 4363.05 205.463  29
  -1   2 -22 4604.75 250.415   9
   1  -2  22 4241.90 208.421  82
  -1   2 -22 4091.60 203.705  63
  -1   2 -23 397.940 45.1029  29
  -1   2 -23 337.132 64.0392   9
   1  -2  23 474.235 49.7875  82
  -1   2 -23 339.852 40.2581  63
  -1   2 -24 189.006 38.7471  29
  -1   2 -24 301.179 36.1361  63
  -1   2 -24 253.986 32.9295  23
  -1   2 -25 56.6888 32.1756  29
  -1   2 -25 30.2668 26.8006  84
  -1   2 -25 46.3052 24.7696  23
   1  -2  25 29.7190 33.6861  82
  -1   2 -25 36.4561 26.7364  63
  -1   2 -26 240.209 36.2532  29
  -1   2 -26 324.877 33.5702  63
   1  -2  26 294.310 32.6543  78
  -1   2 -26 227.154 28.3507  23
   1  -2  27 1266.78 72.6906  78
  -1   2 -27 1501.61 78.1257  29
  -1   2 -27 1498.50 83.8919  86
   1  -2  28 652.647 41.9276  78
  -1   2 -28 873.802 48.0934  29
  -1   2 -29 805.214 46.9805  29
   1  -2  29 898.692 51.1231  39
   1  -2  30 457.600 31.0238  39
   1  -2  30 435.092 32.2852  87
   1  -2  31 39.9604 9.96691  39
  -1   1  31 110.612 15.2865  82
  -1   1  30 85.2676 20.5174  82
   1  -1 -30 62.7293 14.6480  18
  -1   1  29-14.4501 25.0344  82
   1  -1 -29 56.9514 19.7391  18
  -1   1  28 11.0404 29.3142  82
   1  -1 -27 343.053 37.0676  86
  -1   1  27 334.069 33.4762  36
  -1   1  27 354.610 42.9281  82
  -1   1  26 212.344 31.5960  36
   1  -1 -26 124.681 32.1686  86
  -1   1  25 28.0019 28.2976  36
   1  -1 -25 31.5165 33.2864  86
   1  -1 -25 4.64557 27.4847  67
   1  -1 -24-15.2387 49.3790   7
  -1   1  24 27.1899 28.2794  36
   1  -1 -24 5.92058 32.9457  86
   1  -1 -24 38.3871 40.7589  52
   1  -1 -23 30.8173 46.3835   7
  -1   1  23 40.1502 29.5664  36
   1  -1 -23 24.7646 34.8956  86
   1  -1 -23 60.0757 40.8619  52
   1  -1 -22 8388.75 361.566  52
  -1   1  22 8607.23 356.025  36
   1  -1 -22 7777.55 399.655   7
   1  -1 -22 6978.18 347.782  66
   1  -1 -22 8168.56 360.653  83
   1  -1 -22 7508.20 356.784  86
  -1   1  21 370.233 39.3838  36
   1  -1 -21 363.399 48.1552  52
   1  -1 -21 376.572 53.4661  83
   1  -1 -21 373.746 66.0117   7
   1  -1 -21 359.328 42.3494  85
   1  -1 -21 400.237 45.9185  86
   1  -1 -20 471.929 53.9277  52
   1  -1 -20 698.216 60.4086  83
   1  -1 -20 575.571 49.5673  85
   1  -1 -20 605.851 51.3869  86
  -1   1  20 452.836 45.6244  36
   1  -1 -20 385.491 70.7350   7
  -1   1  19 1218.70 71.3831  36
   1  -1 -19 1234.90 79.2461  83
   1  -1 -19 1110.71 69.2186  85
   1  -1 -19 1157.79 77.0679  52
   1  -1 -19 1199.14 106.775   9
   1  -1 -19 1115.76 99.9035   7
  -1   1  18 44.7924 25.5873  36
   1  -1 -18 70.2639 38.9167  83
   1  -1 -18 83.8587 32.2239  85
   1  -1 -18 48.7929 32.7235  52
   1  -1 -18 102.030 50.5011   9
   1  -1 -18 58.8230 45.1599   7
   1  -1 -17 3749.34 177.535  83
   1  -1 -17 3677.32 176.755  52
   1  -1 -17 3367.07 203.502   7
   1  -1 -17 3742.12 171.027  85
   1  -1 -17 3118.13 203.428   9
   1  -1 -16 7990.12 379.977   7
   1  -1 -16 8020.18 383.702   9
   1  -1 -16 7447.52 358.309  11
   1  -1 -15 711.083 73.7386   7
   1  -1 -15 927.014 79.5821   9
   1  -1 -14 177.436 44.3654   7
   1  -1 -14 146.871 49.4618   9
   1  -1 -13-7.94466 34.1375   7
   1  -1 -13 31.1533 41.5306   9
   1  -1 -12 21966.5 969.149   7
   1  -1 -12 21553.2 972.382   9
   1  -1 -11 14617.7 437.446   7
   1  -1 -11 14982.4 441.999   9
   1  -1 -10 29972.4 1252.20   7
   1  -1 -10 27561.1 1231.15   8
   1  -1 -10 30618.3 1254.24   9
   1  -1  -9 666.279 56.9344   7
   1  -1  -9 659.891 41.1491   8
   1  -1  -9 674.081 58.7182   9
   1  -1  -8 30540.0 1330.54   8
   1  -1  -8 30803.2 1341.01   9
   1  -1  -7 55920.4 2485.02   8
   1  -1  -7 57864.7 2492.87   9
   1  -1  -7 58702.1 2485.30  11
   1  -1  -6 85908.2 3615.39   8
   1  -1  -6 83206.3 3613.11  11
   1  -1  -6 81330.9 3619.56   9
   1  -1  -5 243993. 10632.2  11
   1  -1  -5 250180. 10635.4   8
   1  -1  -4 57560.1 2516.23   8
   1  -1  -4 58544.0 2512.80  11
   1  -1  -3 130.935 32.1422   8
   1  -1  -3 172.107 24.6267  11
   1  -1  -2 9811.53 425.256  13
   1  -1  -2 9413.70 422.672  11
   1  -1  -1 37086.4 1608.00  13
   1  -1   0 455.407 36.2700  13
   1  -1   1 15849.0 693.658  13
   1  -1   2 133811. 5776.63  11
   1  -1   3 101592. 4481.17   8
   1  -1   3 106391. 4483.89  11
   1  -1   4 53692.7 2325.45   8
   1  -1   5 65763.3 2845.20   8
   1  -1   6 252.104 32.8192   8
  -1   1  -6 305.463 32.8236  10
   1  -1   7 93118.2 4128.68   8
  -1   1  -7 98324.0 4129.90  10
   1  -1   8 20345.3 905.114   8
  -1   1  -8 21286.7 908.743  10
   1  -1   9 1020.69 58.4475   8
  -1   1  -9 1257.52 68.1073  10
   1  -1  10 10992.4 494.688   8
  -1   1 -10 12292.3 508.102  10
  -1   1 -11 1539.30 91.9114  10
  -1   1 -11 1666.25 78.7300  14
  -1   1 -12 19506.7 864.701  10
  -1   1 -12 19549.0 849.240  14
  -1   1 -13 17186.9 781.602  10
  -1   1 -13 17707.4 765.459  14
  -1   1 -14 11278.7 530.924  10
  -1   1 -14 12715.1 546.295   9
  -1   1 -14 11643.9 514.108  14
  -1   1 -15 910.729 78.3215   9
  -1   1 -15 715.384 61.4894  10
  -1   1 -15 796.400 47.4542  14
  -1   1 -16 6752.38 335.837   9
  -1   1 -16 6348.76 299.974  14
  -1   1 -16 7323.51 308.819  86
  -1   1 -17 2179.70 128.791  86
  -1   1 -17 3184.16 167.018   9
   1  -1  17 2360.54 129.094  82
  -1   1 -17 2459.00 128.483  52
  -1   1 -17 2819.95 128.559  29
   1  -1  17 2726.64 126.711  36
  -1   1 -18 2976.60 187.003   9
  -1   1 -18 3052.07 153.882  29
   1  -1  18 3020.53 152.333  36
   1  -1  19 51.0304 31.8847  82
  -1   1 -19-4.50750 46.0375   9
  -1   1 -19 13.6558 30.0408  29
   1  -1  19 28.1990 26.1649  36
   1  -1  20 376.017 46.0767  82
  -1   1 -20 357.250 63.4225   9
  -1   1 -20 328.206 40.0369  29
   1  -1  20 297.945 37.1207  36
  -1   1 -21 101.194 36.2697  29
  -1   1 -21 83.8719 48.4765   9
   1  -1  21 147.290 39.5374  82
  -1   1 -22 438.151 47.9628  29
  -1   1 -22 445.703 73.5432   9
  -1   1 -23 51.1181 36.6881  29
   1  -1  23 20.2801 38.1724  82
  -1   1 -23 35.6819 45.7226   9
  -1   1 -24 1334.26 83.7911  63
  -1   1 -24 1567.72 87.4038  29
   1  -1  24 1534.67 91.2305  82
  -1   1 -24 1458.14 119.988   9
   1  -1  25 4878.83 223.435  82
  -1   1 -25 4815.15 219.676  29
  -1   1 -25 4309.26 216.867  63
  -1   1 -26 54.3423 23.1396  23
  -1   1 -26 7.14326 30.4667  29
   1  -1  26 24.2772 35.3651  82
  -1   1 -26 16.7922 24.8618  63
  -1   1 -27 1609.51 84.3405  29
   1  -1  27 1705.90 88.6303  82
  -1   1 -27 1559.52 80.7819  63
  -1   1 -28 1031.47 62.3768  86
  -1   1 -28 1038.90 56.9550  29
   1  -1  28 974.435 59.8639  82
  -1   1 -29 89.8965 22.2381  29
   1  -1  29 91.1765 17.3080  78
  -1   1 -30 184.549 19.7552  29
   1  -1  30 191.022 24.0514  39
   1  -1  31 414.989 27.4833  87
   1   0 -30 38.1481 13.2855  18
  -1   0  30 23.6162 18.3994  82
   1   0 -29 693.104 41.0549  18
  -1   0  29 664.917 45.0865  82
   1   0 -28 308.475 31.4201  18
  -1   0  28 354.035 36.5924  82
   1   0 -27 529.705 42.6219  86
  -1   0  27 546.454 48.3421  82
   1   0 -26 1581.49 88.0171  86
  -1   0  26 1510.79 84.2459  36
  -1   0  26 1732.14 93.3448  82
  -1   0  25 48.8801 26.0448  36
   1   0 -25 22.3770 28.2497  67
   1   0 -25 20.1571 32.2694  86
   1   0 -24 2180.41 117.436  67
   1   0 -24 2269.31 123.241  86
   1   0 -23 5802.89 262.942  86
   1   0 -23 5335.45 253.269  66
   1   0 -23 5894.51 265.686  52
  -1   0  23 5707.78 258.467  36
   1   0 -22 287.944 44.0417  86
   1   0 -22 157.230 57.6215   7
   1   0 -22 208.637 36.9363  66
   1   0 -22 252.493 48.5534  52
  -1   0  22 216.107 37.7225  36
   1   0 -21 682.077 53.2209  86
   1   0 -21 607.287 60.0308  83
   1   0 -21 500.922 44.8187  66
   1   0 -21 416.611 69.1264   7
   1   0 -21 586.026 55.5054  52
  -1   0  21 530.996 44.8528  36
   1   0 -20 417.130 45.4096  85
   1   0 -20 384.370 45.0116  86
   1   0 -20 389.620 52.3727  83
   1   0 -20 418.418 48.7848  52
   1   0 -20 508.084 75.1598   9
  -1   0  20 434.452 40.5180  36
   1   0 -20 438.246 35.2438  31
   1   0 -19 1562.20 95.6797  83
   1   0 -19 1449.74 88.1577  85
   1   0 -19 1532.65 91.5899  86
   1   0 -19 1780.47 131.813   9
   1   0 -19 1585.46 94.4042  52
   1   0 -19 1881.28 127.683   7
   1   0 -19 1676.59 82.5992  31
  -1   0  19 1806.24 90.2251  36
   1   0 -18 211.511 32.9439  86
   1   0 -18 152.742 32.9154  85
   1   0 -18 218.588 41.8447  83
   1   0 -18 175.761 37.8451  52
   1   0 -18 104.776 47.6538   7
  -1   0  18 133.834 28.2803  36
   1   0 -18 167.929 23.8370  31
   1   0 -18 93.3376 47.2968   9
   1   0 -17 2491.71 127.277  83
   1   0 -17 2357.47 120.453  85
   1   0 -17 2446.51 125.399  52
   1   0 -17 2360.59 151.882   7
  -1   0  17 2551.17 121.518  36
   1   0 -17 2342.14 156.252   9
   1   0 -16 894.197 86.9789   9
   1   0 -16 863.893 80.0168   7
   1   0 -15 1259.08 97.0870   9
   1   0 -15 1141.13 89.1108   7
   1   0 -14 1989.98 128.625   9
   1   0 -14 2082.74 124.847   7
   1   0 -13 197.588 50.7822   9
   1   0 -13 250.096 45.4290   7
   1   0 -12 10518.8 482.262   9
   1   0 -12 10263.0 477.367   7
   1   0 -11 150.008 44.2635   9
   1   0 -11 146.553 38.1238   7
   1   0 -10 5904.40 245.536   7
   1   0 -10 4948.63 220.495   8
   1   0  -9 18357.9 753.145   7
   1   0  -9 16584.3 736.044   8
   1   0  -8 20295.2 821.797   7
   1   0  -8 17982.0 808.989   8
   1   0  -7 43809.7 1860.25   7
   1   0  -7 42268.2 1852.19   8
   1   0  -6 100735. 4315.78  11
   1   0  -6 101710. 4322.91   7
   1   0  -6 98033.5 4317.92   8
   1   0  -5 519986. 22283.6  11
   1   0  -5 524034. 22290.0   7
   1   0  -5 507577. 22287.4   8
   1   0  -4 106101. 4570.90  11
   1   0  -4 107251. 4576.08   7
   1   0  -4 104577. 4575.85   8
   1   0  -3 8349.30 364.896  11
   1   0  -3 8237.82 368.804   7
   1   0  -3 7943.71 369.799   8
   1   0  -3 8781.54 369.993  12
   1   0  -2 22080.4 952.406  11
   1   0  -2 21419.0 954.792   7
   1   0  -2 22353.5 955.088  12
   1   0  -1 175.253 23.5514  12
   1   0  -1 200.373 22.0014  11
   1   0   0 146.619 22.5620  11
   1   0   0 167.851 27.5324   8
   1   0   1 17281.6 755.756   8
   1   0   2 1808.56 92.1908   8
   1   0   3 76929.7 3324.24   8
   1   0   4 4693.82 214.827   8
  -1   0  -5 3852.01 174.337  10
   1   0   5 3913.16 179.864   8
  -1   0  -6 33152.1 1406.59  10
   1   0   6 31603.4 1408.78   8
  -1   0  -7 31301.7 1340.92  10
   1   0   7 30508.4 1341.05   8
  -1   0  -8 17136.1 733.098  10
   1   0   8 16462.8 730.008   8
  -1   0  -9 180.425 27.6200  10
   1   0   9 174.633 19.0902   8
  -1   0 -10 212.755 29.7414  10
   1   0  10 167.004 15.2267   8
  -1   0 -11 2777.62 138.221  10
  -1   0 -12 241.294 33.0502  10
  -1   0 -12 287.021 23.9633  14
  -1   0 -13 22.9671 26.7880  10
  -1   0 -13 35.6589 40.5353   9
  -1   0 -13 29.8675 15.9800  14
  -1   0 -14 1152.86 88.7090   9
  -1   0 -14 1168.15 60.5694  14
  -1   0 -15 1304.91 94.9167   9
  -1   0 -15 1199.08 63.3659  14
  -1   0 -16 1937.19 127.557   9
  -1   0 -17 3380.43 170.131  52
  -1   0 -17 3963.38 204.741   9
   1   0  17 3581.79 169.274  36
   1   0  18 654.825 46.3345  36
  -1   0 -18 563.041 49.4068  52
  -1   0 -18 676.052 76.8489   9
  -1   0 -18 474.422 50.7297  86
  -1   0 -19 2580.10 162.965   9
  -1   0 -19 2497.35 130.656  52
   1   0  19 2521.44 127.035  36
   1   0  20 82.1011 35.0791  82
  -1   0 -20 60.2432 46.9181   9
  -1   0 -20 65.6252 32.5421  29
  -1   0 -20 69.7009 35.4187  52
   1   0  20 69.2486 30.2671  36
  -1   0 -21 968.066 101.693   9
   1   0  21 1203.38 75.0976  36
  -1   0 -21 1141.64 74.6316  29
  -1   0 -22 1582.20 124.217   9
   1   0  22 1394.35 91.5223  82
   1   0  22 1454.62 84.6455  36
  -1   0 -22 1566.47 88.5180  29
   1   0  23 6.83182 37.5093  82
  -1   0 -23-30.0213 48.0768   7
  -1   0 -23 56.5132 34.9365  29
  -1   0 -23 15.2405 50.7828   9
   1   0  24 117.080 40.9746  82
  -1   0 -24 123.097 45.2828   7
  -1   0 -24 98.0124 36.9843  29
  -1   0 -24 115.114 52.3786   9
  -1   0 -25 2452.46 130.283  29
   1   0  25 2659.90 135.303  82
  -1   0 -26 520.101 45.2597  63
  -1   0 -26 609.900 49.1217  29
   1   0  26 578.701 53.7104  82
  -1   0 -27 492.558 40.8401  63
  -1   0 -27 488.924 36.1484  23
   1   0  27 560.454 48.9801  82
  -1   0 -27 494.720 44.4106  29
  -1   0 -28 1062.42 69.7942  86
   1   0  28 1156.87 69.3126  82
   1   0  28 971.244 62.8458  78
  -1   0 -29 364.551 36.4821  86
   1   0  29 303.086 28.2566  78
  -1   0 -29 287.003 30.0752  29
   1   0  30 0.91786 13.0364  78
  -1   0 -30 2.13467 16.7951  29
   1   0  31 523.218 32.9138  87
   1   1 -31 63.3374 12.9214  29
   1   1 -30-5.77978 10.8899  18
  -1  -1  30 13.3872 13.9956  82
   1   1 -30 6.78662 18.4786  29
   1   1 -29 35.4810 17.6961  18
  -1  -1  29 49.2497 21.3029  82
   1   1 -29 41.9109 25.3945  29
   1   1 -28 21.2910 29.7814  29
  -1  -1  28 21.9461 25.9055  82
   1   1 -28 42.3624 22.9603  18
   1   1 -27 23.8188 33.8473  29
  -1  -1  27 71.1031 29.5412  82
   1   1 -27 44.1184 26.7108  18
  -1  -1  26 120.937 34.8059  82
   1   1 -26 73.4466 29.4944  86
  -1  -1  25 1645.31 86.5661  82
   1   1 -25 1448.13 82.6659  86
  -1  -1  24 3495.97 168.623  36
   1   1 -24 3881.98 175.242  86
   1   1 -24 3430.82 167.223  67
   1   1 -24 3414.27 165.552  66
   1   1 -23 431.169 48.6497  86
  -1  -1  23 341.174 39.2016  36
   1   1 -23 390.635 41.1486  66
   1   1 -23 351.468 42.6792  67
   1   1 -23 282.633 62.9095   7
  -1  -1  22 1862.98 91.1316  36
   1   1 -22 1510.77 84.4745  51
   1   1 -22 1605.07 94.8766  86
   1   1 -22 1582.91 87.9072  66
   1   1 -22 1695.26 128.174   7
  -1  -1  21 869.475 58.6833  36
   1   1 -21 911.668 59.3195  66
   1   1 -21 996.890 69.5731  52
   1   1 -21 823.994 55.2014  51
   1   1 -21 1017.89 66.3489  86
   1   1 -21 839.695 88.5232   7
  -1  -1  20 482.689 42.4851  36
   1   1 -20 497.771 43.6736  66
   1   1 -20 544.292 53.6249  52
   1   1 -20 441.248 40.0123  51
   1   1 -20 415.490 37.3589  31
   1   1 -20 556.246 49.3220  86
  -1  -1  19 1019.78 61.7011  36
   1   1 -19 942.045 60.9830  66
   1   1 -19 993.121 91.0758   7
   1   1 -19 1014.26 65.4331  85
   1   1 -19 898.641 65.1206  86
   1   1 -19 909.701 71.6065  83
   1   1 -19 1056.65 58.9321  51
   1   1 -19 1055.79 70.8450  52
   1   1 -19 989.677 57.1506  31
   1   1 -18 1800.48 86.4445  31
   1   1 -18 1814.48 123.025   7
   1   1 -18 1572.95 98.0860  83
   1   1 -18 1569.51 91.5814  85
   1   1 -18 1479.34 93.0170  86
  -1  -1  18 1916.94 91.7998  36
   1   1 -18 1805.39 97.7115  52
   1   1 -17 1313.53 78.0686  52
   1   1 -17 1255.23 70.5834  41
   1   1 -17 1190.76 96.9678   7
   1   1 -17 1282.46 67.4162  31
  -1  -1  17 1399.80 72.4175  36
   1   1 -17 1251.80 75.6556  86
   1   1 -17 1313.92 80.3591  83
   1   1 -17 1268.07 73.7408  85
   1   1 -16 1377.59 76.7234  41
   1   1 -16 1467.69 104.375   7
   1   1 -16 1530.01 86.0769  83
   1   1 -15 1302.17 93.8031   7
   1   1 -14 3258.55 176.306   7
   1   1 -13 1996.46 118.834   7
   1   1 -12 33557.1 1474.13   7
   1   1 -11 32860.6 1441.26   7
   1   1 -10 822.593 63.2203   7
   1   1 -10 949.046 72.6204  10
   1   1  -9 17009.5 730.663   7
   1   1  -9 16188.4 714.629   8
   1   1  -9 17337.9 737.796  10
   1   1  -8 564.097 33.3884   8
   1   1  -8 583.190 46.4637   7
   1   1  -8 578.847 56.4360  10
   1   1  -7 36162.2 1600.67   8
   1   1  -7 36968.2 1608.24   7
   1   1  -7 39496.9 1615.65  10
   1   1  -6 10238.9 447.157   7
   1   1  -6 9704.32 442.139   8
   1   1  -6 9977.72 437.883  11
   1   1  -6 11112.7 454.826  10
   1   1  -5 89995.0 3839.78   7
   1   1  -5 88486.3 3837.74   8
   1   1  -5 90205.2 3842.39   9
   1   1  -5 94304.7 3845.90  10
   1   1  -5 87514.7 3831.64  11
   1   1  -4 13347.3 582.471   7
   1   1  -4 13409.5 582.908   8
   1   1  -4 13097.6 575.268  11
   1   1  -4 13647.8 585.056   9
   1   1  -4 14007.4 588.341  10
   1   1  -3 39928.5 1684.40   7
   1   1  -3 38603.5 1686.24   8
   1   1  -3 40841.5 1686.53   9
   1   1  -3 37912.5 1678.75  11
   1   1  -3 39985.7 1688.25   2
   1   1  -3 39751.5 1688.35   1
   1   1  -2 6807.01 287.952  12
   1   1  -2 6628.90 287.508   7
   1   1  -2 6228.07 292.031   1
   1   1  -2 6136.94 291.637   2
   1   1  -1 340.922 28.3553  10
   1   1  -1 361.842 24.6124  12
   1   1   0 2979.00 140.121   8
   1   1   1 25165.6 1094.34   8
   1   1   2 1592.33 82.2802   8
   1   1   2 1624.72 83.4750   2
   1   1   2 1643.13 83.8166   1
   1   1   3 167411. 7268.51   8
   1   1   3 169317. 7269.99   1
   1   1   3 169041. 7269.72   2
   1   1   4 53.5888 24.3575   8
   1   1   4 42.3665 25.5421   1
   1   1   4 17.3218 24.6558   2
  -1  -1  -5 1053.06 48.8733  10
   1   1   5 979.410 58.0361   8
  -1  -1  -6 23957.6 1024.60  10
   1   1   6 23131.0 1029.08   8
  -1  -1  -7 4955.51 218.557  10
   1   1   7 4841.06 220.901   8
  -1  -1  -8 11328.7 495.733  10
   1   1   8 11281.4 495.070   8
  -1  -1  -9 502.710 37.1988  10
   1   1   9 576.967 32.7447   8
   1   1  10 121.779 14.6207   8
  -1  -1 -11 1183.18 79.6690   9
  -1  -1 -12 45.7306 35.9354   9
  -1  -1 -13 470.286 55.2368   9
  -1  -1 -13 459.427 30.3523  14
  -1  -1 -14 729.180 69.2700   9
  -1  -1 -14 744.045 42.6317  14
  -1  -1 -15 1453.19 101.328   9
  -1  -1 -16 454.611 61.7854   9
   1   1  17 2948.16 145.377  36
  -1  -1 -17 3157.98 148.193  52
  -1  -1 -17 2743.88 172.716   9
   1   1  18 777.732 53.2135  36
  -1  -1 -18 821.680 57.1945  52
  -1  -1 -18 675.175 76.6680   9
   1   1  19 3.90602 26.2088  36
  -1  -1 -19 11.6229 32.5110  52
  -1  -1 -19 29.7580 44.9634   9
   1   1  20 935.403 60.8995  36
  -1  -1 -20 887.544 64.2789  52
  -1  -1 -20 948.630 90.4893   9
   1   1  21 14035.6 608.176  82
  -1  -1 -21 13176.7 644.429   9
   1   1  21 13354.3 602.824  36
  -1  -1 -21 13503.8 606.313  52
   1   1  22 1520.05 93.0267  82
  -1  -1 -22 1430.17 121.973   9
  -1  -1 -22 1455.89 88.1904  29
  -1  -1 -22 1596.77 92.0654  52
   1   1  22 1531.62 87.5392  36
   1   1  22 1406.86 82.8738  38
  -1  -1 -23 8272.76 366.656  29
  -1  -1 -23 7840.78 408.710   9
   1   1  23 8216.32 370.611  82
  -1  -1 -23 8089.57 409.927   7
   1   1  23 7701.86 361.535  38
   1   1  23 8001.48 364.923  36
  -1  -1 -24 526.514 50.7981  29
  -1  -1 -24 316.933 66.0132   9
   1   1  24 478.367 41.2221  38
  -1  -1 -24 276.309 65.4225   7
  -1  -1 -25 387.503 46.2953  29
   1   1  25 478.583 49.8469  82
  -1  -1 -26 147.427 35.4151  29
   1   1  26 93.5494 38.7831  82
  -1  -1 -27 361.083 36.3898  63
  -1  -1 -27 372.572 40.4857  29
   1   1  27 371.653 45.1297  82
  -1  -1 -28 44.7482 22.7123  63
   1   1  28 64.6487 31.9946  82
  -1  -1 -28 37.9553 27.4958  29
   1   1  29-16.0753 26.1754  82
   1   1  29 12.9641 19.5123  78
  -1  -1 -29-0.79063 22.1390  29
  -1  -1 -29 2.01295 28.7050  86
  -1  -1 -30 816.758 47.7071  86
  -1  -1 -30 803.020 43.4557  29
   1   1  31 871.147 44.2660  39
  -1  -1 -31 776.337 41.0327  29
   1   2 -30 62.3932 18.0381  29
   1   2 -29-1.93564 15.1547  18
   1   2 -29-20.7550 23.3007  29
  -1  -2  29 3.50714 16.6159  82
   1   2 -28-10.3209 20.8434  18
   1   2 -28 6.73704 28.0650  29
  -1  -2  28 8.23894 20.9080  82
   1   2 -27 135.603 27.7879  18
   1   2 -27 136.093 35.0180  29
  -1  -2  27 83.4692 27.2383  82
   1   2 -26 207.043 33.2416  18
   1   2 -26 215.463 41.6452  29
  -1  -2  26 205.253 35.7194  82
   1   2 -25 6071.85 300.276  86
  -1  -2  25 6573.13 302.806  82
   1   2 -24 411.223 49.4002  29
  -1  -2  24 376.607 44.2558  82
   1   2 -24 304.744 33.2514  51
   1   2 -24 313.237 41.7334  86
   1   2 -24 319.884 35.5734  66
   1   2 -24 296.613 37.1400  67
   1   2 -23 204.109 32.5407  51
   1   2 -23 221.186 39.7425  86
   1   2 -23 203.509 34.9657  67
   1   2 -23 187.343 34.2001  66
   1   2 -23 136.828 48.3151   7
   1   2 -22 26.7421 45.0831   7
   1   2 -22 95.4248 53.0336   9
   1   2 -22 80.8599 29.7923  51
   1   2 -22 24.3481 33.7090  86
   1   2 -22 24.6473 33.0093  67
   1   2 -22 55.8099 31.8222  66
   1   2 -21 948.543 58.2092  51
  -1  -2  21 893.759 58.2517  36
   1   2 -21 917.198 65.1994  86
   1   2 -21 943.930 99.4418   9
   1   2 -21 849.917 87.4415   7
   1   2 -21 954.918 60.5262  66
   1   2 -21 884.158 61.7582  67
   1   2 -20 862.876 53.1280  31
   1   2 -20 788.449 57.0321  66
   1   2 -20 904.664 55.7445  51
   1   2 -20 856.687 84.7999   7
   1   2 -20 758.347 60.6375  86
   1   2 -19 971.256 58.3603  31
   1   2 -19 961.718 62.2083  66
   1   2 -19 990.948 60.0454  51
   1   2 -19 1006.06 68.9980  52
   1   2 -19 950.069 96.0566   9
   1   2 -19 898.445 87.3817   7
   1   2 -19 1067.41 67.7348  86
   1   2 -18 2530.08 120.328  31
   1   2 -18 2322.58 160.216   9
   1   2 -18 2461.86 123.162  66
   1   2 -18 2503.23 130.114  52
   1   2 -18 2422.37 121.177  51
   1   2 -18 2671.08 129.440  86
   1   2 -18 2388.20 153.123   7
   1   2 -17 7.00277 37.6348   7
   1   2 -17 71.7852 26.3106  41
   1   2 -17 89.4696 37.5958  83
   1   2 -17 62.9880 29.2859  66
   1   2 -17 49.2488 33.3602  85
   1   2 -17 24.8902 28.2344  86
   1   2 -17 38.6450 23.9839  31
   1   2 -17 74.9341 31.7840  52
   1   2 -17 71.0910 48.9697   9
   1   2 -16 7080.53 327.453   9
   1   2 -16 6469.25 292.055  52
   1   2 -16 6387.02 285.627  41
   1   2 -16 6640.87 315.956   7
   1   2 -16 6249.90 291.880  83
   1   2 -16 6012.66 286.344  85
   1   2 -15 891.238 74.2743   7
   1   2 -15 865.617 81.8179   9
   1   2 -14 3889.87 204.726   7
   1   2 -14 4022.69 212.652   9
   1   2 -13 4155.31 215.686   7
   1   2 -13 4363.38 227.462  10
   1   2 -13 4439.16 225.176   9
   1   2 -12 603.694 65.0957  10
   1   2 -12 531.761 59.5803   9
   1   2 -11 2628.16 151.346  10
   1   2 -11 2701.03 146.841   9
   1   2 -10 3236.39 172.754  10
   1   2 -10 3257.90 167.939   9
   1   2  -9 71.6769 42.1963  10
   1   2  -9 34.2647 33.5791   9
   1   2  -8 5859.59 265.033   8
   1   2  -8 6051.68 279.503   9
   1   2  -8 6300.99 285.719  10
   1   2  -7 71404.5 3051.44   8
   1   2  -7 75582.4 3067.52  10
   1   2  -7 74985.0 3062.41   9
   1   2  -7 67819.7 3055.70   1
   1   2  -7 67176.2 3055.34   2
   1   2  -6 122614. 5303.43   8
   1   2  -6 126294. 5310.49   9
   1   2  -6 126641. 5315.62  10
   1   2  -6 119951. 5307.51   1
   1   2  -6 121429. 5307.50   2
   1   2  -5 525.565 35.9772   7
   1   2  -5 519.921 36.6823   8
   1   2  -5 500.211 41.8776   9
   1   2  -5 626.898 50.1856  10
   1   2  -5 532.085 41.1005   2
   1   2  -5 547.849 41.4604   1
   1   2  -4 30861.7 1353.84   7
   1   2  -4 30508.3 1355.86   8
   1   2  -4 32502.0 1358.06   9
   1   2  -4 31280.5 1359.51   1
   1   2  -4 31569.8 1359.37   2
   1   2  -3 42185.5 1827.37   8
   1   2  -3 41726.8 1823.24   7
   1   2  -3 42277.1 1826.44   9
   1   2  -3 42462.9 1830.21   2
   1   2  -3 42886.3 1830.56   1
   1   2  -2 12542.7 548.711   2
   1   2  -2 12571.7 549.000   1
   1   2  -2 12431.4 542.840   9
   1   2  -2 11918.0 545.638   8
   1   2  -2 12334.6 540.272   7
   1   2  -2 12990.8 545.594  13
   1   2  -1 101310. 4445.57  10
   1   2  -1 104739. 4445.70  13
   1   2   0 57.2572 18.2817  10
   1   2   0 58.5686 10.5124  12
   1   2   0 40.4204 23.2651   8
   1   2   0 8.79887 19.6385  13
   1   2   1 396.715 34.8766   8
   1   2   1 457.241 27.6686  10
   1   2   2 4158.34 194.131   1
   1   2   2 4168.27 193.911   2
   1   2   2 4046.86 192.056   8
   1   2   2 4254.28 184.363  10
   1   2   3 13729.5 594.375   2
   1   2   3 13690.4 594.584   1
   1   2   3 13158.3 591.902   8
   1   2   4 11488.3 494.754   2
   1   2   4 11304.0 495.145   1
   1   2   4 10838.4 492.208   8
   1   2   5 34904.4 1516.32   1
   1   2   5 35339.1 1516.07   2
   1   2   5 34560.0 1513.29   8
   1   2   6 1457.52 80.9198   2
   1   2   6 1500.69 81.1571   1
   1   2   6 1539.10 77.3560   8
   1   2   7 814.107 53.9977   2
   1   2   7 836.900 54.1360   1
   1   2   7 905.913 49.7365   8
   1   2   8 1168.34 65.1215   1
   1   2   8 1144.03 65.0056   2
   1   2   8 1181.75 61.2211   8
   1   2   9 13943.3 625.209   8
  -1  -2  -9 15269.8 637.130   9
  -1  -2 -10 941.572 65.4533   9
  -1  -2 -11 795.907 61.6358   9
  -1  -2 -12 166.172 36.8532   9
  -1  -2 -13 9676.73 448.028   9
  -1  -2 -14 893.750 72.7046   9
  -1  -2 -15 5214.77 263.659   9
  -1  -2 -16 1015.70 84.0969   9
  -1  -2 -17 10937.6 495.212  52
   1   2  17 11182.1 494.230  36
  -1  -2 -17 11389.0 525.842   9
  -1  -2 -18 9753.29 442.558  52
   1   2  18 9774.45 440.321  36
  -1  -2 -18 10340.7 477.305   9
  -1  -2 -19 635.363 51.4735  52
   1   2  19 559.398 48.2729  36
  -1  -2 -19 627.039 74.8979   9
   1   2  20 647.732 52.7307  36
   1   2  20 691.409 44.2846  15
  -1  -2 -20 709.678 56.1937  52
  -1  -2 -20 603.972 78.0728   9
   1   2  21 12435.0 543.998  36
   1   2  21 11847.1 535.416  15
  -1  -2 -21 12012.9 584.308   9
  -1  -2 -21 12484.7 545.625  52
  -1  -2 -22 4618.70 266.576   9
  -1  -2 -22 4905.21 231.345  52
   1   2  22 4807.38 228.898  36
  -1  -2 -23 3.05330 35.7008  29
  -1  -2 -23 19.5816 44.1966   9
   1   2  23 42.6711 38.6210  82
  -1  -2 -23 63.0997 38.6142  52
   1   2  23 19.2581 33.4182  36
   1   2  23 26.7318 29.2413  38
   1   2  24 2266.42 129.939  82
   1   2  24 2470.96 123.980  38
   1   2  24 2524.40 127.035  36
  -1  -2 -24 2108.72 158.558   9
  -1  -2 -24 2547.16 128.566  29
   1   2  25 296.038 44.3916  82
  -1  -2 -25 279.490 40.6492  29
   1   2  25 255.012 33.7357  38
   1   2  26 584.948 53.9307  82
  -1  -2 -26 490.988 47.9551  29
   1   2  26 521.733 40.9051  38
   1   2  27 3109.83 141.639  82
  -1  -2 -27 2851.56 136.033  29
  -1  -2 -28 336.051 34.1209  63
   1   2  28 387.543 41.8266  82
  -1  -2 -28 396.699 37.8696  29
  -1  -2 -29 738.524 46.6644  63
  -1  -2 -29 721.650 52.8454  86
  -1  -2 -29 867.379 50.1502  29
   1   2  29 792.138 52.7353  82
  -1  -2 -30 109.236 26.3363  86
  -1  -2 -30 90.3802 21.5922  29
   1   2  30 129.568 24.7788  82
   1   2  30 98.0007 19.9423  78
  -1  -2 -31 364.824 22.8081  29
   1   2  31 331.265 24.3882  39
   1   3 -30 10.1853 15.0468  60
  -1  -3  30-2.91727 10.2252  39
   1   3 -29 262.459 21.6571  18
   1   3 -29 349.025 29.4928  29
   1   3 -28 449.514 31.2946  18
   1   3 -28 427.068 38.1081  29
   1   3 -27 612.737 40.8464  18
   1   3 -27 598.958 47.6268  29
   1   3 -26 30.1171 27.7557  18
   1   3 -26-14.9774 35.5574  29
  -1  -3  26 24.4732 25.8267  82
   1   3 -25 2041.74 101.941  18
  -1  -3  25 1784.33 101.879  82
   1   3 -25 1929.21 108.093  29
   1   3 -24 744.738 59.9924  86
  -1  -3  24 815.488 60.1856  82
   1   3 -24 883.974 54.4090  51
   1   3 -23 513.189 43.0496  51
   1   3 -23 576.246 56.3601  29
   1   3 -23 500.693 45.5011  66
   1   3 -23 546.546 45.2439  67
   1   3 -23 619.882 51.6335  86
  -1  -3  23 494.303 48.6835  82
   1   3 -22 1344.30 74.4538  51
   1   3 -22 1203.02 75.3373  67
   1   3 -22 1204.04 75.2277  66
   1   3 -22 1241.43 103.254   7
   1   3 -22 1451.16 118.902   9
   1   3 -22 1555.13 86.7721  29
   1   3 -22 1277.46 80.8923  86
   1   3 -21 947.152 60.2321  51
   1   3 -21 947.406 96.7612   9
   1   3 -21 947.227 62.6145  67
   1   3 -21 990.825 62.2241  66
   1   3 -21 765.851 83.4994   7
   1   3 -21 1012.20 67.7263  86
   1   3 -21 890.705 70.5981  29
   1   3 -20 917.907 55.5395  31
   1   3 -20 813.831 58.5788  67
   1   3 -20 828.043 58.4510  66
   1   3 -20 970.978 97.9319   9
   1   3 -20 833.402 56.4495  51
   1   3 -20 859.307 62.6671  86
   1   3 -20 894.665 83.3226   7
   1   3 -19 150.274 29.2846  31
   1   3 -19 226.941 57.4423   9
   1   3 -19 110.144 34.2139  67
   1   3 -19 140.174 33.6497  66
   1   3 -19 135.022 31.1250  51
   1   3 -19 106.164 32.9969  86
   1   3 -19 123.492 43.3261   7
   1   3 -18 1015.43 58.4629  59
   1   3 -18 1035.57 61.2269  31
   1   3 -18 931.716 98.6661   9
   1   3 -18 1058.39 64.9886  66
   1   3 -18 1100.31 63.7811  51
   1   3 -18 993.839 67.3751  86
   1   3 -18 1081.79 89.6752   7
   1   3 -17 696.748 44.4862  59
   1   3 -17 702.439 78.3958   9
   1   3 -17 631.076 45.0075  31
   1   3 -17 729.678 50.7163  66
   1   3 -17 688.539 48.3638  51
   1   3 -17 573.553 66.4106   7
   1   3 -17 838.135 54.2898  86
   1   3 -16 874.008 56.9110  41
   1   3 -16 1102.86 63.9092  86
   1   3 -16 1077.76 63.9340  85
   1   3 -16 893.388 85.7835   9
   1   3 -16 1046.25 60.4134  66
   1   3 -16 902.165 55.4723  31
   1   3 -16 767.639 75.1687   7
   1   3 -15 2260.23 141.505   9
   1   3 -15 2140.59 130.976   7
   1   3 -14 24.7512 47.0518  10
   1   3 -14 3.25823 39.6062   9
   1   3 -14 28.3760 32.7150   7
   1   3 -13 529.404 65.2697  10
   1   3 -13 568.356 62.8756   9
   1   3 -12 1084.43 89.1199  10
   1   3 -12 1141.98 84.5531   9
   1   3 -11 8763.93 414.223  10
   1   3 -11 8755.83 408.452   9
   1   3 -10 33.5897 33.5948   9
   1   3 -10 67.5519 45.5762  10
   1   3  -9 3416.92 173.731   1
   1   3  -9 3598.12 174.326   2
   1   3  -9 3950.23 187.165   9
   1   3  -8 43.8652 23.7314   2
   1   3  -8 48.2096 23.9573   1
   1   3  -8 91.1910 30.2663   9
   1   3  -8 61.8656 41.0182  10
   1   3  -7 1142.45 70.6474   1
   1   3  -7 1233.65 70.4485   2
   1   3  -7 1343.68 84.0590  10
   1   3  -7 1222.70 74.2402   9
   1   3  -7 1189.04 63.5665   8
   1   3  -6 2123.60 107.242   1
   1   3  -6 1981.78 106.209   2
   1   3  -6 2170.36 115.821  10
   1   3  -6 2062.57 106.601   9
   1   3  -6 2033.73 100.834   8
   1   3  -5 119212. 5084.55   2
   1   3  -5 120302. 5085.01   1
   1   3  -5 115896. 5082.00   9
   1   3  -5 116383. 5079.44   8
   1   3  -4 20486.1 878.026   1
   1   3  -4 20303.1 877.327   2
   1   3  -4 20340.8 873.204   9
   1   3  -4 19313.2 867.992   7
   1   3  -4 20408.5 873.387   8
   1   3  -3 54210.7 2216.84   1
   1   3  -3 54801.0 2216.69   2
  -1  -3   3 49843.1 2202.92  11
   1   3  -3 54256.5 2210.00   9
   1   3  -3 53605.2 2212.61   8
   1   3  -3 49270.0 2204.65   7
   1   3  -2 16600.8 736.723   8
   1   3  -2 16326.7 731.817   9
  -1  -3   2 16955.4 729.326  11
   1   3  -2 17221.3 739.107  10
   1   3  -2 16801.8 740.603   1
   1   3  -2 17176.7 740.556   2
   1   3  -2 17031.6 734.024  13
   1   3  -1 45814.4 1935.11  13
   1   3  -1 42882.1 1930.82   9
   1   3  -1 48285.4 1938.49  10
   1   3   0 85402.7 3654.73  13
   1   3   0 80914.9 3656.58   8
   1   3   0 87033.5 3654.97  10
   1   3   1 3097.36 149.841   8
   1   3   1 3199.74 144.808  10
   1   3   2 457.211 38.0663   8
   1   3   2 488.857 42.3839   2
   1   3   2 507.888 42.9412   1
   1   3   2 453.415 29.2755  10
   1   3   3 6897.25 318.129   8
   1   3   3 7273.36 322.064   1
   1   3   3 7294.93 321.755   2
  -1  -3  -3 7067.22 309.610   9
   1   3   3 7130.64 310.649  10
   1   3   4 2112.23 101.937   8
   1   3   4 1991.16 104.649   1
   1   3   4 2094.19 105.063   2
   1   3   4 2004.66 91.0963  10
  -1  -3  -4 2063.68 94.2176   9
   1   3   5 6278.76 286.798   8
   1   3   5 6264.08 290.314   1
   1   3   5 6414.80 290.268   2
  -1  -3  -5 6483.05 283.028   9
   1   3   6 4559.55 208.930   8
   1   3   6 4463.38 212.104   2
   1   3   6 4504.19 212.643   1
  -1  -3  -6 4688.25 207.737   9
   1   3   7 8391.99 370.692   8
   1   3   7 8126.12 374.042   2
   1   3   7 7942.62 374.016   1
  -1  -3  -7 8806.78 372.620   9
   1   3   8 209.865 24.6799   8
   1   3   8 160.029 29.5172   1
   1   3   8 189.233 29.9294   2
   1   3   9 5952.46 269.164   8
   1   3   9 5877.42 272.858   2
   1   3   9 5758.55 272.821   1
  -1  -3  -9 6451.17 277.245   9
   1   3  10 2680.66 131.584   2
   1   3  10 2665.53 131.839   1
  -1  -3 -10 2795.87 139.022   9
  -1  -3 -11 1468.66 88.4171   9
  -1  -3 -12 631.180 58.0160   9
  -1  -3 -13 23087.3 1024.90   9
  -1  -3 -14 2181.66 127.419   9
  -1  -3 -15 10882.0 505.972   9
  -1  -3 -16 472.572 59.3936   9
  -1  -3 -17 10.3878 38.2729   9
  -1  -3 -17 67.0710 27.5604  52
   1   3  17 74.8731 26.6131  36
  -1  -3 -18 3454.90 158.112  52
   1   3  18 3390.95 154.788  36
   1   3  18 2912.31 147.689  15
  -1  -3 -18 2829.45 180.716   9
  -1  -3 -19 6354.00 292.108  52
   1   3  19 6362.47 290.161  36
   1   3  19 6286.03 284.175  15
  -1  -3 -19 6071.62 322.015   9
  -1  -3 -20 2688.40 133.987  52
  -1  -3 -20 2501.76 163.587   9
   1   3  20 2528.76 131.206  36
   1   3  20 2464.24 123.015  15
   1   3  21 119.574 25.0601  15
  -1  -3 -21 100.899 37.1195  52
  -1  -3 -21 118.175 49.0547   9
   1   3  21 156.537 35.5640  36
  -1  -3 -21 118.987 58.0080   7
   1   3  22 3.68146 20.5858  15
   1   3  22 57.9982 33.4996  36
  -1  -3 -22 61.0015 48.6612   9
  -1  -3 -22-1.60816 36.5718  52
  -1  -3 -22 10.2379 45.2717   7
   1   3  23 1062.38 69.2060  36
  -1  -3 -23 987.235 95.9215   9
  -1  -3 -23 1044.83 71.7586  52
  -1  -3 -23 893.265 98.4840   7
   1   3  24 10600.3 457.982  38
   1   3  24 10380.5 458.962  36
  -1  -3 -24 10425.1 460.683  52
  -1  -3 -24 9750.40 503.098   7
  -1  -3 -25 946.622 67.6131  52
   1   3  25 943.012 61.8158  38
   1   3  25 923.921 63.5441  36
  -1  -3 -25 933.918 66.0736  29
   1   3  26 1660.52 94.5678  38
  -1  -3 -26 1993.73 100.659  29
   1   3  27 161.695 26.6128  38
  -1  -3 -27 169.401 34.7620  29
   1   3  28 19.4439 19.3810  38
  -1  -3 -28 11.2246 27.9827  29
  -1  -3 -29 695.404 44.5687  29
  -1  -3 -29 561.717 41.2052  63
  -1  -3 -30 328.232 33.2505  86
  -1  -3 -30 353.503 29.4294  29
  -1  -3 -31 16.7848 17.9755  86
  -1  -3 -31 30.0591 14.4635  29
   1   3  31 10.5792 12.9727  78
   1   3  31 25.2123 12.8626  39
   1   4 -29 403.960 29.5629  60
  -1  -4  29 331.755 24.2563  39
   1   4 -28 63.8019 25.5742  29
   1   4 -28 63.6061 24.9521  49
   1   4 -28 79.2437 18.2360  18
   1   4 -27 177.288 26.3203  18
   1   4 -27 162.806 32.8411  29
   1   4 -26 81.7119 27.4525  18
  -1  -4  26 14.8026 21.6652  82
   1   4 -26 99.9055 33.8849  29
   1   4 -25 434.767 40.9838  18
  -1  -4  25 464.777 40.0979  82
   1   4 -25 499.315 50.7143  29
   1   4 -24 1112.37 69.1295  18
   1   4 -24 1234.30 77.0070  29
  -1  -4  24 1074.18 68.6262  82
   1   4 -23 140.128 36.4762  18
   1   4 -23 138.905 43.0348  29
   1   4 -23 119.347 30.6998  67
   1   4 -23 167.927 32.3006  51
  -1  -4  23 121.831 31.7705  82
  -1  -4  22 34.5443 29.9376  82
   1   4 -22-0.98647 30.7285  51
   1   4 -22 25.9302 39.6143  29
   1   4 -22-30.4815 48.5271   9
   1   4 -22 57.2556 33.0341  86
   1   4 -22 5.28353 30.2465  67
   1   4 -22 12.7116 31.5421  66
  -1  -4  21 613.939 50.4501  82
   1   4 -21 591.409 47.3745  51
   1   4 -21 609.632 56.7152  29
   1   4 -21 544.884 75.4678   9
   1   4 -21 506.680 51.0183  86
   1   4 -21 556.860 47.6658  67
   1   4 -21 546.339 48.7564  66
   1   4 -20 610.339 71.1764   7
   1   4 -20 824.471 89.7434   9
  -1  -4  20 772.797 56.5672  82
   1   4 -20 755.454 55.8093  66
   1   4 -20 735.908 55.4876  67
   1   4 -20 750.090 59.0926  86
   1   4 -20 766.463 54.2825  51
   1   4 -20 830.766 63.2946  29
   1   4 -19 1784.76 93.1329  51
   1   4 -19 1693.87 130.919   9
   1   4 -19 1762.36 91.3581  31
   1   4 -19 1757.83 95.1025  67
   1   4 -19 1666.57 94.0701  66
   1   4 -19 1621.79 118.431   7
   1   4 -19 1671.63 98.0767  86
   1   4 -19 1815.60 100.012  29
   1   4 -18 1532.92 87.0232  67
   1   4 -18 1576.32 87.1707  66
   1   4 -18 1431.08 118.416   9
   1   4 -18 1540.84 83.4143  31
   1   4 -18 1555.70 85.1328  51
   1   4 -18 1695.36 91.0401  86
   1   4 -18 1553.16 110.695   7
   1   4 -17 859.625 52.3633  59
   1   4 -17 776.543 50.5616  61
   1   4 -17 848.553 57.6432  66
   1   4 -17 845.045 58.2654  67
   1   4 -17 945.450 88.9609   9
   1   4 -17 926.739 54.2116  31
   1   4 -17 896.576 56.0958  51
   1   4 -17 848.539 60.0920  86
   1   4 -17 823.752 74.2403   7
   1   4 -16 7094.75 367.931   7
   1   4 -16 7563.13 342.619  41
   1   4 -16 8085.44 349.818  86
   1   4 -16 7607.16 341.436  59
   1   4 -16 7636.27 343.842  51
   1   4 -16 7794.19 345.609  66
   1   4 -16 7797.81 346.006  67
   1   4 -16 7518.19 342.385  31
   1   4 -16 7889.27 383.272   9
   1   4 -16 7979.42 388.430  10
   1   4 -15 1981.60 121.454   7
   1   4 -15 1897.16 101.031  66
   1   4 -15 2115.38 139.864  10
   1   4 -15 2193.32 135.013   9
   1   4 -15 2006.44 98.9439  31
   1   4 -14 75.7551 48.5702  10
   1   4 -14 9.97167 39.7258   9
   1   4 -14 82.7964 32.3339   7
   1   4 -13 446.115 66.4491  10
   1   4 -13 344.825 54.7477   9
   1   4 -12 21445.3 955.063  10
   1   4 -12 20942.1 947.032   9
   1   4 -11 292.925 46.6053   9
   1   4 -11 250.357 53.7540  10
   1   4 -10 17218.5 681.254  10
   1   4 -10 16575.9 670.590   9
   1   4 -10 14014.9 655.597   2
   1   4 -10 13865.6 655.699   1
   1   4  -9 209.531 50.6418  10
   1   4  -9 121.511 35.7067   9
   1   4  -9 112.544 28.2429   2
   1   4  -9 124.824 29.2673   1
   1   4  -8 4329.23 210.499  10
   1   4  -8 4218.50 201.317   9
   1   4  -8 4049.58 197.372   1
   1   4  -8 3978.49 196.760   2
   1   4  -7 543.632 59.4411  10
   1   4  -7 607.418 49.0582   9
   1   4  -7 613.752 49.0107   2
   1   4  -7 597.685 48.9007   1
   1   4  -6 42600.1 1850.29   8
   1   4  -6 43353.2 1862.41  10
   1   4  -6 43317.0 1854.17   9
   1   4  -6 42457.8 1856.47   1
   1   4  -6 41681.9 1855.76   2
   1   4  -5 408.774 36.8853   8
   1   4  -5 430.929 39.6259   9
   1   4  -5 319.897 41.3902   1
   1   4  -5 276.824 40.8423   2
   1   4  -4 237355. 9845.71   8
   1   4  -4 228842. 9843.69   9
  -1  -4   4 220589. 9837.15  11
   1   4  -4 236199. 9851.26   1
   1   4  -4 235210. 9850.71   2
   1   4  -3 6292.94 252.976   8
  -1  -4   3 5815.10 244.342  11
   1   4  -3 5873.80 247.191   9
   1   4  -3 6189.42 258.058   2
   1   4  -3 6017.47 258.030   1
   1   4  -2 41726.4 1767.53   8
   1   4  -2 41634.7 1769.89  10
  -1  -4   2 40855.0 1760.96  11
   1   4  -2 38461.6 1760.13   9
   1   4  -2 42875.3 1772.66   1
   1   4  -2 42405.8 1772.11   2
   1   4  -1 7728.43 354.518   9
  -1  -4   1 8969.63 359.588  11
   1   4  -1 8336.71 365.159  10
   1   4  -1 8056.24 358.054  13
   1   4   0 10184.4 429.571  10
   1   4   0 9324.46 424.679  13
   1   4   1 12870.6 537.486  10
  -1  -4  -1 12008.0 528.295   7
   1   4   1 12570.4 540.517   8
  -1  -4  -2 2770.81 124.679   7
   1   4   2 2776.80 134.929   8
   1   4   2 2739.40 129.436  10
   1   4   2 2777.65 138.011   2
   1   4   2 2737.64 138.001   1
   1   4   3 60406.8 2609.29   8
   1   4   3 60432.6 2603.32  10
   1   4   3 60175.0 2612.93   1
   1   4   3 59789.4 2612.41   2
   1   4   4 599.225 45.7158   8
  -1  -4  -4 620.366 32.4499   9
   1   4   4 601.701 49.1280   2
   1   4   4 583.575 49.3419   1
   1   4   5 61808.8 2717.16   8
  -1  -4  -5 63058.4 2710.00   9
   1   4   5 62838.7 2720.50   2
   1   4   5 63121.3 2720.96   1
   1   4   6 834.732 52.7395   8
  -1  -4  -6 830.439 46.7642   9
   1   4   6 750.341 56.2798   1
   1   4   6 790.305 56.1587   2
   1   4   7 58207.4 2542.22   8
   1   4   7 57827.7 2546.60   1
   1   4   7 57547.6 2546.27   2
  -1  -4  -7 60479.4 2540.42   9
   1   4   8 147.830 31.5096   1
   1   4   8 150.590 30.4436   2
  -1  -4  -8 186.774 27.1739   9
   1   4   9 1227.25 74.5912   2
   1   4   9 1266.13 74.9555   1
  -1  -4  -9 1321.51 75.0263   9
   1   4  10 750.557 53.8955   1
   1   4  10 740.156 53.1969   2
  -1  -4 -10 851.452 56.7773   9
   1   4  11 702.440 50.2640   1
   1   4  11 721.931 50.2096   2
  -1  -4 -11 726.771 56.3227   9
  -1  -4 -12 36.0917 31.9331   9
  -1  -4 -13 12617.9 573.166   9
  -1  -4 -14 355.754 46.3587   9
   1   4  15 902.846 51.1374  15
  -1  -4 -15 867.406 73.5755   9
   1   4  16 4027.34 187.755  15
  -1  -4 -16 4322.83 218.122   9
  -1  -4 -17 148.936 33.6288  52
   1   4  17 186.693 35.2130  69
   1   4  17 117.863 25.0016  15
  -1  -4 -17 102.282 44.7724   9
  -1  -4 -18 21058.5 886.013  52
  -1  -4 -18 20729.3 916.734   9
   1   4  18 19230.6 881.495  69
   1   4  18 20127.2 878.896  15
  -1  -4 -19 8130.70 368.980  52
   1   4  19 8190.25 361.976  15
   1   4  19 7859.89 367.228  36
  -1  -4 -19 7952.00 399.318   9
  -1  -4 -19 8525.78 409.777   7
  -1  -4 -20 12302.6 559.502  52
   1   4  20 12667.9 552.425  15
   1   4  20 12518.8 558.608  36
  -1  -4 -20 12377.3 594.040   9
  -1  -4 -20 12616.8 601.467   7
  -1  -4 -21 10387.4 438.247  52
   1   4  21 9302.10 427.387  15
   1   4  21 9978.34 435.944  36
  -1  -4 -21 8767.52 467.668   9
  -1  -4 -21 9088.33 476.131   7
  -1  -4 -22 1335.09 85.2687  52
   1   4  22 1314.86 72.1490  15
  -1  -4 -22 1315.06 115.006   7
   1   4  22 1412.18 82.6210  36
  -1  -4 -22 1247.12 108.876   9
   1   4  23 5167.02 247.051  36
  -1  -4 -23 5309.54 249.134  52
  -1  -4 -23 5199.40 292.513   7
   1   4  24 53.0582 36.2465  36
  -1  -4 -24 49.9659 38.5348  52
  -1  -4 -24-15.8288 53.0459   7
   1   4  24 44.1130 37.7182  82
   1   4  25 79.0698 35.2375  36
   1   4  25 37.5199 30.4239  38
  -1  -4 -25 37.1473 35.1866  52
   1   4  25 14.1061 36.3479  82
  -1  -4 -26 207.641 38.9134  52
   1   4  26 206.389 39.9062  82
  -1  -4 -26 254.594 39.7768  29
   1   4  26 204.185 33.3727  38
   1   4  27 41.1931 32.8883  82
   1   4  27 25.4371 24.4912  38
  -1  -4 -27 39.1326 31.6594  29
   1   4  28 338.082 32.0940  38
  -1  -4 -28 410.304 38.4746  29
   1   4  29 21.2698 16.9794  38
  -1  -4 -29 4.19100 24.4517  29
  -1  -4 -30-11.9810 15.8792  63
  -1  -4 -30 5.12395 19.8227  29
  -1  -4 -30 17.6323 23.1312  86
   1   4  31-1.01511 14.6102  78
  -1  -4 -31 4.52889 17.5305  86
   1   4  31-2.67198 12.1816  87
  -1  -4 -31 3.77187 13.5743  29
   1   5 -29 54.5666 14.5553  60
   1   5 -29 37.7091 13.8519  49
   1   5 -28 51.5514 23.0565  49
  -1  -5  28 47.5577 14.7266  39
   1   5 -28 15.2250 22.6889  60
   1   5 -27 749.439 50.7409  60
   1   5 -27 761.518 50.7907  29
   1   5 -27 728.230 44.4575  18
   1   5 -26 28.1337 31.6829  29
   1   5 -26 11.3117 23.8419  18
   1   5 -25 258.503 41.7777  29
   1   5 -25 276.795 34.6865  18
   1   5 -24 107.253 40.1748  29
   1   5 -24 181.544 34.0043  18
   1   5 -23 295.579 40.3252  18
   1   5 -23 247.221 45.7245  29
  -1  -5  23 314.776 35.5130  82
   1   5 -22 190.486 33.8157  67
  -1  -5  22 163.620 31.9758  82
   1   5 -22 286.350 40.2397  18
   1   5 -22 212.502 36.6562  51
   1   5 -22 289.722 47.1290  29
   1   5 -21 78.7832 32.3447  67
  -1  -5  21 16.7660 27.5774  82
   1   5 -21 69.1708 46.1314   9
   1   5 -21 88.0266 35.4164  18
   1   5 -21 89.9962 40.9780  29
   1   5 -21 70.4341 33.7851  51
   1   5 -20 720.866 61.6371  29
   1   5 -20 790.153 86.6846   9
  -1  -5  20 699.369 53.0010  82
   1   5 -20 670.464 53.6497  51
   1   5 -20 768.799 55.7476  66
   1   5 -20 667.388 53.9217  67
   1   5 -20 757.781 57.3056  18
   1   5 -19 217.235 33.8008  31
   1   5 -19 229.388 55.1250   9
   1   5 -19 96.6843 35.5258  86
   1   5 -19 157.882 41.4480  29
   1   5 -19 129.651 34.6737  51
   1   5 -19 124.547 36.6449  66
   1   5 -19 95.1155 34.2901  67
   1   5 -18 297.341 36.8998  31
   1   5 -18 257.582 57.5116   9
   1   5 -18 270.719 40.1193  86
   1   5 -18 302.016 32.5916  61
   1   5 -18 262.887 41.6421  29
   1   5 -18 337.480 41.4224  66
   1   5 -18 302.826 39.7825  67
   1   5 -18 292.255 38.8286  51
   1   5 -17 32.5381 31.1120  51
   1   5 -17 36.3174 27.7506  31
   1   5 -17 33.6486 50.6150  10
   1   5 -17 69.5351 46.2115   9
   1   5 -17 31.3926 30.5493  86
   1   5 -17 5.75592 25.3933  61
   1   5 -17 51.5643 33.4495  29
   1   5 -17 15.7164 32.5195  66
   1   5 -17 76.1737 33.0834  67
   1   5 -17 42.8309 29.7764   7
   1   5 -16 978.241 60.3413  51
   1   5 -16 1086.29 59.1984  31
   1   5 -16 1180.27 95.1867   9
   1   5 -16 1198.47 102.929  10
   1   5 -16 904.254 63.1898  86
   1   5 -16 851.246 56.0617  61
   1   5 -16 964.740 57.3427  59
   1   5 -16 1114.60 68.5964  29
   1   5 -16 853.622 60.8802  67
   1   5 -16 906.884 61.8674  66
   1   5 -16 1059.06 77.7817   7
   1   5 -15 195.336 28.7559  61
   1   5 -15 229.479 30.5411  31
   1   5 -15 291.086 60.7460  10
   1   5 -15 277.661 52.3711   9
   1   5 -15 227.285 31.8588  51
   1   5 -15 193.640 25.5280  41
   1   5 -15 229.680 38.6031   7
   1   5 -15 195.389 34.3158  67
   1   5 -15 211.465 33.6569  66
   1   5 -15 172.965 33.6244  86
   1   5 -15 212.981 29.8989  59
   1   5 -14 2206.04 148.667  10
   1   5 -14 1896.64 136.136   9
   1   5 -14 2333.03 110.353  59
   1   5 -14 1751.34 123.440   7
   1   5 -14 2637.52 115.616  66
   1   5 -14 2177.83 110.313  31
   1   5 -14 2413.32 112.635  51
   1   5 -13 2916.40 166.455   9
   1   5 -13 2982.30 177.302  10
   1   5 -12 1573.47 110.354  10
   1   5 -12 1312.97 95.9461   9
   1   5 -11 2032.90 124.402  10
   1   5 -11 2028.40 113.031   9
   1   5 -11 1613.29 96.3734   1
   1   5 -11 1722.34 96.8560   2
   1   5 -10 493.097 62.9548  10
   1   5 -10 469.647 50.2091   9
   1   5 -10 428.303 42.4162   2
   1   5 -10 450.148 43.6053   1
   1   5  -9 2209.30 127.305  10
   1   5  -9 2102.43 112.089   9
   1   5  -9 1833.05 107.613   1
   1   5  -9 1796.26 106.461   2
   1   5  -8 110.900 49.0689  10
   1   5  -8 220.746 36.7797   9
   1   5  -8 158.271 34.9985   1
   1   5  -8 210.308 35.7272   2
   1   5  -7 5922.84 265.651  10
   1   5  -7 5338.33 250.840   9
   1   5  -7 5081.54 252.945   1
   1   5  -7 5182.59 253.140   2
   1   5  -6 16835.0 759.963   9
   1   5  -6 17562.4 765.537   2
   1   5  -6 17448.4 766.190   1
   1   5  -5 819.769 53.7566   9
  -1  -5   5 814.473 46.3887  11
   1   5  -5 894.618 65.2057   1
   1   5  -5 862.555 63.8797   2
   1   5  -4 72.4224 20.9389   9
  -1  -5   4 64.6747 18.6774  11
   1   5  -4 52.0933 32.1295   1
   1   5  -4 67.4994 32.9446   2
   1   5  -3 3275.25 167.113   2
   1   5  -3 3358.61 168.085   1
  -1  -5   3 3429.23 155.285  11
   1   5  -3 3461.99 167.599  10
   1   5  -3 3152.68 153.725   9
   1   5  -3 3468.15 162.638   8
   1   5  -2 27113.3 1138.15   2
   1   5  -2 27209.7 1138.62   1
   1   5  -2 26752.9 1135.76  10
   1   5  -2 24067.0 1122.56   9
  -1  -5   2 27054.4 1127.18  11
   1   5  -2 26225.1 1132.63   8
   1   5  -1 106.826 15.3822  13
   1   5  -1 98.1006 13.1394   9
   1   5  -1 124.122 34.3807  10
  -1  -5   1 131.937 23.0410  11
   1   5   0 16587.1 756.444  13
   1   5   0 17974.6 765.880  10
  -1  -5   0 18452.0 762.856  11
   1   5   1 25188.7 1130.48   1
   1   5   1 25445.9 1129.82   2
   1   5   1 25998.8 1123.40  10
   1   5   1 26119.0 1126.01   8
   1   5   2 114.341 32.5691   1
   1   5   2 105.804 32.2079   2
   1   5   2 104.327 26.7632  10
   1   5   2 61.4713 28.6056   8
  -1  -5  -2 97.6127 14.9049   7
   1   5   3 1089.16 72.5021   1
   1   5   3 1064.05 71.7662   2
   1   5   3 1114.92 62.5653  10
   1   5   3 1046.46 69.1137   8
  -1  -5  -3 1150.15 58.1013   7
   1   5   4 888.327 62.2744   2
   1   5   4 858.922 62.7418   1
  -1  -5  -4 879.931 50.2719   7
   1   5   4 777.572 58.3761   8
   1   5   5 38132.4 1722.80   1
   1   5   5 38418.1 1722.51   2
  -1  -5  -5 41317.9 1715.04   7
   1   5   5 39179.0 1718.61   8
   1   5   6 2751.45 139.232   1
   1   5   6 2617.02 138.050   2
  -1  -5  -7 2286.12 109.919   9
   1   5   7 2236.90 120.859   1
   1   5   7 2260.07 120.491   2
  -1  -5  -8 148.974 25.4321   9
   1   5   8 161.370 34.5947   1
   1   5   8 149.845 33.6092   2
  -1  -5  -9 10608.4 463.271   9
   1   5   9 10300.9 468.386   1
   1   5   9 10069.3 467.515   2
   1   5  10 22369.7 981.278   2
   1   5  10 22367.2 981.676   1
  -1  -5 -10 23134.4 979.695   9
   1   5  10 21884.6 966.798  15
   1   5  11 5130.63 252.333   1
   1   5  11 5147.79 251.997   2
  -1  -5 -11 5725.94 255.536   9
   1   5  11 5402.35 239.756  15
   1   5  12 13722.4 654.685   1
   1   5  12 13742.6 654.187   2
  -1  -5 -12 15649.9 661.838   9
   1   5  12 15350.9 643.759  15
  -1  -5 -13 16103.5 694.482   9
   1   5  13 15202.5 673.771  15
  -1  -5 -14 4675.75 224.545   9
   1   5  14 4345.54 201.196  15
  -1  -5 -15 49.6422 33.8622   9
   1   5  15 64.5347 21.1390  15
   1   5  16 7169.34 323.291  15
  -1  -5 -16 7106.36 350.291   9
  -1  -5 -16 7798.30 361.704   7
   1   5  16 7155.89 326.308  69
   1   5  16 7228.06 326.471  36
   1   5  17 55.7462 26.7118  36
   1   5  17 88.5669 23.7252  15
  -1  -5 -17 86.6443 31.5821  52
  -1  -5 -17 63.1446 38.0602   9
   1   5  17 35.0605 29.8374  69
  -1  -5 -17 111.401 47.3705   7
   1   5  18 370.187 34.3967  15
  -1  -5 -18 473.648 43.4501  52
  -1  -5 -18 360.398 55.5509   9
   1   5  18 499.050 43.7920  69
  -1  -5 -18 360.569 60.5216   7
   1   5  19 3616.79 167.305  15
  -1  -5 -19 3536.14 174.427  52
  -1  -5 -19 3415.99 199.815   9
   1   5  19 3415.83 171.365  69
  -1  -5 -19 3868.47 215.526   7
   1   5  20 1787.34 94.0606  15
  -1  -5 -20 1910.16 136.523   7
  -1  -5 -20 1925.93 103.720  52
  -1  -5 -20 1704.24 125.943   9
  -1  -5 -21 5537.38 243.801  52
  -1  -5 -21 4898.96 281.353   7
   1   5  21 4861.24 233.048  15
   1   5  22 10528.9 475.856  36
  -1  -5 -22 11057.4 477.999  52
  -1  -5 -22 10332.9 520.932   7
   1   5  22 10333.6 468.256  15
   1   5  23 49.3264 34.4549  36
  -1  -5 -23 11.1146 36.2607  52
  -1  -5 -23-5.30474 47.8816   7
   1   5  23 15.1034 20.3433  15
   1   5  24 1433.96 86.9053  82
   1   5  24 1474.21 84.2661  36
  -1  -5 -24 1385.80 85.7178  52
   1   5  25 2954.75 147.906  38
   1   5  25 2967.93 148.190  36
   1   5  25 2882.44 150.315  82
  -1  -5 -25 2932.55 148.839  52
   1   5  26 1984.89 106.934  36
   1   5  26 1804.48 104.325  38
   1   5  26 2129.80 109.818  82
  -1  -5 -26 2094.87 108.107  52
  -1  -5 -27 250.556 36.9727  29
   1   5  27 241.357 32.7150  38
   1   5  27 224.445 37.3231  82
  -1  -5 -28 2184.46 104.531  29
   1   5  28 1967.55 101.592  38
   1   5  28 1957.47 105.419  82
   1   5  29 684.058 49.4910  82
   1   5  29 735.467 45.4309  38
  -1  -5 -30 296.681 26.5946  29
  -1  -5 -30 247.740 24.1456  63
   1   5  30 253.269 27.3646  82
   1   5  30 219.553 19.9964  38
  -1  -5 -31 22.9098 16.9620  86
   1   5  31 10.2748 11.6131  57
  -1  -5 -31 23.5745 12.6030  29
   1   5  31 26.0882 14.0541  78
   1   6 -28 114.752 19.7268  60
   1   6 -28 117.186 20.0059  49
   1   6 -28 106.198 19.9204  48
   1   6 -28 118.718 16.8159  21
  -1  -6  27 193.071 19.8605  39
   1   6 -27 264.774 30.5624  49
   1   6 -27 273.588 27.6378  21
   1   6 -27 194.611 29.0087  60
   1   6 -26 395.509 40.5762  49
   1   6 -26 394.173 38.8889  60
   1   6 -26 291.071 30.4736  18
   1   6 -25 24.4134 25.3418  18
   1   6 -25 36.5279 32.7096  29
   1   6 -24 143.651 31.8347  18
   1   6 -24 126.213 39.3669  29
   1   6 -23 553.681 47.6290  18
   1   6 -23 622.495 55.5536  29
   1   6 -22-15.1778 32.4478  18
   1   6 -22 12.2997 39.3767  29
   1   6 -21 1006.99 70.1770  18
   1   6 -21 1182.15 69.3253  51
   1   6 -21 1183.57 77.8730  29
   1   6 -20 678.811 53.5148  51
   1   6 -20 612.276 48.5831  37
   1   6 -20 650.280 51.3556  67
   1   6 -20 628.180 59.8222  29
   1   6 -20 544.997 74.9912   9
   1   6 -20 603.708 44.1411  61
   1   6 -20 620.877 54.2800  18
   1   6 -19 1533.89 83.9595  51
   1   6 -19 1581.35 119.313   9
   1   6 -19 1503.70 83.0601  37
   1   6 -19 1370.49 83.0041  67
   1   6 -19 1415.49 90.2848  29
   1   6 -19 1503.59 86.4302  18
   1   6 -19 1355.69 76.4988  61
   1   6 -18 392.005 38.1351  61
   1   6 -18 517.513 52.7370  29
   1   6 -18 381.432 45.0420  67
   1   6 -18 408.914 46.3014  66
   1   6 -18 542.202 43.5911  31
   1   6 -18 565.307 70.7448   9
   1   6 -18 533.843 48.0097  18
   1   6 -18 503.241 46.4701  51
   1   6 -17 175.074 36.7544  18
   1   6 -17 267.425 32.6825  61
   1   6 -17 181.218 38.4096  29
   1   6 -17 238.002 39.4020  66
   1   6 -17 260.611 38.3924  67
   1   6 -17 151.642 60.5022  10
   1   6 -17 91.4404 48.4360   9
   1   6 -17 249.644 36.9932  51
   1   6 -17 174.159 33.3521  31
   1   6 -16 920.602 58.7393  31
   1   6 -16 838.002 83.9283   9
   1   6 -16 907.030 94.1248  10
   1   6 -16 966.595 57.1819  61
   1   6 -16 933.050 67.5643  29
   1   6 -16 1009.31 63.6082  66
   1   6 -16 920.511 63.1876  67
   1   6 -16 961.697 61.1832  51
   1   6 -16 951.198 63.3116  18
   1   6 -15 398.146 36.7366  31
   1   6 -15 447.533 60.5561   9
   1   6 -15 437.567 71.2426  10
   1   6 -15 409.491 37.4138  59
   1   6 -15 391.833 36.6461  61
   1   6 -15 403.886 45.1359  29
   1   6 -15 424.153 42.2388  67
   1   6 -15 424.324 42.1110  66
   1   6 -15 377.710 41.6555  18
   1   6 -15 358.055 39.8994  51
   1   6 -14 2549.86 126.704  51
   1   6 -14 2766.28 125.409  31
   1   6 -14 2693.13 130.010  18
   1   6 -14 2994.85 172.789  10
   1   6 -14 2663.43 156.589   9
   1   6 -14 2503.45 139.841   7
   1   6 -14 2657.74 132.016  29
   1   6 -14 2446.78 124.296  59
   1   6 -14 2457.84 123.762  61
   1   6 -14 2532.27 128.341  67
   1   6 -14 2569.26 128.127  66
   1   6 -13 981.327 61.7643  66
   1   6 -13 1168.32 98.5816  10
   1   6 -13 969.999 57.6867  59
   1   6 -13 1017.78 64.3555  29
   1   6 -13 982.779 60.0278  51
   1   6 -13 940.128 67.6525   7
   1   6 -12 3173.95 187.039  10
   1   6 -12 3095.32 172.274   9
   1   6 -11 4147.10 201.959  10
   1   6 -11 4055.33 187.607   9
   1   6 -11 3000.49 170.657   1
   1   6 -11 3211.32 171.357   2
   1   6 -10 142.948 53.2894  10
   1   6 -10 151.866 37.9148   9
   1   6 -10 133.842 31.3474   2
   1   6 -10 180.226 34.1196   1
   1   6  -9 8323.87 379.610   9
   1   6  -9 8945.92 394.982  10
   1   6  -9 7764.84 377.125   2
   1   6  -9 7859.64 377.647   1
   1   6  -8 1305.19 96.0401  10
   1   6  -8 1248.73 80.5325   9
   1   6  -8 1300.58 84.5509   1
   1   6  -8 1291.80 84.3723   2
   1   6  -7 8525.35 394.760   9
   1   6  -7 8788.54 402.664   1
   1   6  -7 8752.25 401.612   2
   1   6  -6 107.765 26.3740   9
   1   6  -6 106.550 36.8108   1
   1   6  -6 122.745 34.9705   2
   1   6  -5 4952.75 239.615   9
  -1  -6   5 5089.10 237.258  11
   1   6  -5 5423.65 253.155   1
   1   6  -5 5733.52 254.181   2
   1   6  -4 36.2396 19.2230   9
   1   6  -4 38.6127 41.6991  10
  -1  -6   4 55.0667 21.7524  11
   1   6  -4 11.9111 35.3341   2
   1   6  -4 46.6134 35.8225   1
   1   6  -3 141.078 20.9529   9
   1   6  -3 131.643 41.8730  10
  -1  -6   3 199.104 26.7509  11
   1   6  -3 176.467 40.3037   2
   1   6  -3 162.316 42.3398   1
   1   6  -2 864.195 66.3945  10
   1   6  -2 725.351 42.2756   9
  -1  -6   2 886.708 52.3776  11
   1   6  -2 685.754 62.1751   2
   1   6  -2 778.401 65.5646   1
   1   6  -1 7120.22 294.419  10
  -1  -6   1 7016.77 286.646  11
   1   6   0 324.233 40.2907  10
   1   6   0 266.795 19.7157  13
   1   6   1 183.874 34.7401  10
  -1  -6  -1 187.474 32.2169  11
   1   6   1 179.105 20.3884  13
   1   6   1 180.102 41.5966   2
   1   6   1 172.527 40.7071   1
   1   6   2 2179.23 120.366   2
   1   6   2 2140.09 120.623   1
   1   6   2 2162.74 112.538  10
   1   6   3 421.089 39.0037  10
   1   6   3 425.528 48.6719   2
   1   6   3 381.609 47.8179   1
  -1  -6  -3 394.849 30.7443   7
   1   6   4 5936.97 276.341   1
   1   6   4 5686.43 274.959   2
  -1  -6  -4 5768.91 261.531   7
   1   6   5 9618.47 434.024   1
   1   6   5 9157.06 432.667   2
  -1  -6  -5 9527.93 421.816   7
   1   6   6 1559.70 96.5535   2
   1   6   6 1616.93 97.7688   1
  -1  -6  -6 1640.69 87.6817   7
   1   6   7 23532.9 1065.34   1
   1   6   7 23946.2 1065.06   2
  -1  -6  -7 24736.7 1059.24   7
   1   6   8 14081.5 626.799  15
   1   6   8 14148.1 645.554   1
   1   6   8 14641.9 645.772   2
  -1  -6  -8 15286.9 642.681   7
   1   6   9 64.3582 20.8272  15
   1   6   9 66.8763 33.9891   1
   1   6   9 73.4675 32.3293   2
  -1  -6  -9 82.6234 33.1143   7
   1   6  10 53101.0 2326.01  15
   1   6  10 53301.1 2344.33   1
   1   6  10 52757.4 2343.45   2
  -1  -6 -10 58105.7 2347.17   7
   1   6  11 43000.1 1886.79  15
   1   6  11 43048.5 1904.35   1
   1   6  11 43574.8 1904.21   2
  -1  -6 -11 46609.2 1910.76   7
   1   6  12 7357.92 319.376  15
   1   6  12 6753.86 334.036   1
   1   6  12 6657.99 333.146   2
  -1  -6 -13 2415.33 139.902   7
   1   6  13 2337.14 113.401  15
  -1  -6 -13 2436.94 131.060   9
  -1  -6 -14 599.566 64.3559   7
   1   6  14 632.161 40.8905  15
  -1  -6 -14 528.648 53.3292   9
  -1  -6 -15 7968.02 376.584   7
  -1  -6 -15 7536.11 364.587   9
   1   6  15 7629.89 342.013  15
   1   6  16 1689.24 86.3619  69
   1   6  16 1437.78 83.5055  36
   1   6  16 1524.72 80.2271  15
  -1  -6 -16 1447.93 112.077   7
   1   6  17 5028.20 231.437  69
   1   6  17 4976.06 230.336  36
  -1  -6 -17 4920.33 233.034  52
   1   6  17 4847.06 226.960  15
  -1  -6 -17 5179.96 266.802   7
   1   6  18 164.617 35.6543  69
   1   6  18 124.741 31.5137  36
  -1  -6 -18 140.171 34.9215  52
   1   6  18 102.534 26.0996  15
  -1  -6 -18 92.1112 49.3095   7
   1   6  19 9490.12 446.472  69
   1   6  19 10077.0 447.532  36
  -1  -6 -19 9901.49 449.440  52
   1   6  19 10130.6 443.251  15
  -1  -6 -19 10461.0 491.618   7
   1   6  20 1209.50 76.5626  69
  -1  -6 -20 1176.75 109.949   7
   1   6  20 1287.18 70.9287  15
   1   6  20 1225.67 76.9407  36
  -1  -6 -20 1236.10 79.2672  52
  -1  -6 -21 8541.37 443.937   7
   1   6  21 8704.14 393.657  15
  -1  -6 -21 9051.12 402.151  52
  -1  -6 -22 4389.20 266.987   7
   1   6  22 4532.17 216.474  15
  -1  -6 -22 5085.46 227.439  52
  -1  -6 -23 215.484 60.0230   7
   1   6  23 191.977 27.6114  15
  -1  -6 -23 150.521 41.8053  52
  -1  -6 -24 25.6590 36.2747  52
   1   6  24 99.9719 37.2489  82
   1   6  25 704.177 59.2786  82
   1   6  25 731.479 59.4688  38
  -1  -6 -26 490.456 47.3179  52
   1   6  26 512.483 47.7151  82
   1   6  26 423.263 44.1541  38
   1   6  26 534.268 48.0246  36
  -1  -6 -27 587.254 47.4239  52
  -1  -6 -27 615.317 48.6908  29
   1   6  27 546.638 45.6547  38
   1   6  27 620.930 48.6360  82
  -1  -6 -28 2675.54 126.116  29
   1   6  28 2443.39 123.960  38
   1   6  28 2556.62 126.081  82
   1   6  29 407.895 32.8223  38
   1   6  29 359.812 34.7012  82
   1   6  30 1279.93 67.8126  38
   1   6  30 1313.43 70.5179  82
   1   6  31 41.2134 13.3230  78
  -1  -6 -31 40.4812 11.9587  29
  -1  -6 -31 40.6072 14.9307  86
   1   7 -28 896.783 46.0567  49
   1   7 -27 346.221 30.3623  49
   1   7 -27 351.577 29.6146  48
   1   7 -27 292.709 27.2675  60
   1   7 -27 392.279 28.1199  21
   1   7 -26 322.010 33.6294  48
   1   7 -26 270.492 34.4549  49
   1   7 -26 227.649 31.1061  60
   1   7 -25 423.092 41.7042  60
   1   7 -25 412.252 44.2058  49
  -1  -7  25 411.518 31.5322  39
   1   7 -25 544.148 37.1391  18
   1   7 -24 25.6918 26.8289  18
   1   7 -24-13.6573 35.8483  60
   1   7 -23 259.910 43.9492  29
   1   7 -23 295.516 45.6699  60
   1   7 -23 270.142 36.0049  18
   1   7 -22 1083.72 72.7304  29
   1   7 -22 954.791 59.0386  68
   1   7 -22 1045.60 65.9165  18
   1   7 -21 601.619 47.2124  37
   1   7 -21 697.421 53.5975  18
   1   7 -21 666.403 60.1678  29
   1   7 -20 1560.68 92.5360  29
   1   7 -20 1442.72 82.2118  37
   1   7 -20 1459.59 83.6578  51
   1   7 -20 1458.42 85.6641  18
   1   7 -19 43.6574 28.6263  61
   1   7 -19 61.1172 42.6287  29
   1   7 -19 25.5760 32.7551  37
   1   7 -19 117.116 45.0663   9
   1   7 -19 40.5465 34.9316  18
   1   7 -19 18.1866 35.9029  51
   1   7 -18 1058.85 68.8463  18
   1   7 -18 784.746 88.5574   9
   1   7 -18 1099.85 106.771  10
   1   7 -18 1032.59 66.8346  67
   1   7 -18 901.192 72.3943  29
   1   7 -18 1046.80 67.5956  51
   1   7 -18 1020.38 60.6306  61
   1   7 -17 290.328 41.5366  18
   1   7 -17 265.934 36.9697  31
   1   7 -17 273.785 66.7200  10
   1   7 -17 244.670 52.7999   9
   1   7 -17 287.486 41.2049  67
   1   7 -17 287.872 44.5537  29
   1   7 -17 299.241 41.5285  51
   1   7 -17 284.409 35.3536  61
   1   7 -16 153.741 35.9930  18
   1   7 -16 204.026 33.9194  31
   1   7 -16 257.111 64.0018  10
   1   7 -16 131.548 46.6491   9
   1   7 -16 93.8066 35.7811  67
   1   7 -16 166.024 41.4701  29
   1   7 -16 181.207 35.5020  51
   1   7 -16 146.560 31.9197  61
   1   7 -15 122.956 30.3018  61
   1   7 -15 110.998 34.9957  29
   1   7 -15 104.464 35.0991  66
   1   7 -15 151.248 36.0101  67
   1   7 -15 133.927 56.8414  10
   1   7 -15 84.8122 43.7367   9
   1   7 -15 100.350 33.4276  51
   1   7 -15 112.890 33.6699  18
   1   7 -14 1109.16 65.4461  18
   1   7 -14 1110.63 101.215  10
   1   7 -14 1064.58 86.2989   9
   1   7 -14 867.007 62.3458  67
   1   7 -14 913.477 63.6594  66
   1   7 -14 988.679 68.3916  29
   1   7 -14 1003.09 60.0056  59
   1   7 -14 926.634 58.8885  61
   1   7 -14 1013.05 62.1661  51
   1   7 -13 1259.93 73.8281  18
   1   7 -13 1204.24 92.7261   9
   1   7 -13 1427.93 114.179  10
   1   7 -13 1256.14 73.3614  66
   1   7 -13 1303.14 74.7441  67
   1   7 -13 1349.84 77.9970  29
   1   7 -13 1226.30 70.0765  59
   1   7 -13 1210.55 69.2218  61
   1   7 -13 1239.73 72.1869  51
   1   7 -12 1941.56 98.0463  31
   1   7 -12 1973.40 100.669  51
   1   7 -12 1914.23 102.418  66
   1   7 -12 1891.25 102.198  67
   1   7 -12 2195.70 104.281  18
   1   7 -12 2165.99 126.669   9
   1   7 -12 2027.47 106.510  29
   1   7 -12 1893.20 98.6703  59
   1   7 -12 1946.03 98.8049  61
   1   7 -11-25.7814 26.1992   2
   1   7 -11-7.16219 26.8023   1
   1   7 -11-13.6516 32.4466   9
   1   7 -11 15.7791 48.4703  10
   1   7 -10 226.072 37.9731   2
   1   7 -10 215.009 38.7657   1
   1   7 -10 259.338 41.8794   9
   1   7 -10 212.588 58.1408  10
   1   7  -9 30031.1 1360.95   1
   1   7  -9 29513.5 1359.98   2
   1   7  -9 33555.7 1377.49  10
   1   7  -9 31250.0 1358.07   9
   1   7  -8 6334.89 302.099   1
   1   7  -8 6323.94 301.771   2
   1   7  -8 6071.31 293.592   9
   1   7  -7 1832.55 114.435   1
   1   7  -7 1872.35 114.338   2
   1   7  -7 1911.77 104.481   9
   1   7  -6 49.8040 35.5371   1
   1   7  -6 73.1546 38.2524   2
   1   7  -6 88.2425 26.0919   9
   1   7  -5 35059.0 1437.39   1
   1   7  -5 34713.0 1436.28   2
   1   7  -5 31217.3 1418.78   9
  -1  -7   5 31783.1 1419.30  11
   1   7  -4 1874.59 108.529   2
   1   7  -4 1851.47 108.940   1
   1   7  -4 1690.37 107.039  10
  -1  -7   4 1746.88 93.1503  11
   1   7  -4 1565.11 87.2980   9
   1   7  -3 653.092 62.1242   2
   1   7  -3 664.299 63.1264   1
   1   7  -3 745.481 65.5099  10
  -1  -7   3 626.949 48.9741  11
   1   7  -3 581.384 39.3861   9
   1   7  -2 21727.6 876.397   2
   1   7  -2 21957.2 877.496   1
   1   7  -2 21417.9 873.339  10
  -1  -7   2 21632.1 864.325  11
   1   7  -1 7492.81 299.029  10
  -1  -7   1 7915.63 292.489  11
   1   7   0 1346.78 86.9747  10
  -1  -7   0 1332.15 79.8289  11
   1   7   1 60567.6 2180.39   2
   1   7   1 60393.2 2180.76   1
   1   7   1 60473.9 2171.96  10
  -1  -7  -1 62259.3 2170.97  11
   1   7   2 21731.5 966.746  10
  -1  -7  -2 22755.9 968.555  11
   1   7   2 21298.1 973.801   2
   1   7   2 21889.4 975.158   1
   1   7   3 20934.9 949.758  10
  -1  -7  -3 22519.2 955.201  11
   1   7   3 21349.6 960.030   1
   1   7   3 21760.2 959.730   2
   1   7   4 2162.56 122.372   2
   1   7   4 2163.03 122.765   1
  -1  -7  -4 2018.43 104.275   7
   1   7   5 2717.22 153.012   1
   1   7   5 2727.51 151.514   2
  -1  -7  -5 2919.32 138.788   7
   1   7   6 7998.70 371.129   2
   1   7   6 7850.46 371.594   1
  -1  -7  -6 7870.68 359.027   7
   1   7   7 21597.9 917.639   1
   1   7   7 21293.3 917.108   2
   1   7   7 19640.5 893.223  15
  -1  -7  -7 22016.5 907.904   7
   1   7   8 885.154 70.1724   1
   1   7   8 915.389 70.5361   2
   1   7   8 816.494 47.6216  15
  -1  -7  -8 903.261 63.5830   7
   1   7   9 455.269 52.0223   2
   1   7   9 567.430 57.0757   1
   1   7   9 504.850 34.6776  15
  -1  -7  -9 581.861 51.0976   7
   1   7  10 110.912 38.1565   1
   1   7  10 85.0492 35.2217   2
   1   7  10 52.7421 21.3208  15
  -1  -7 -10 90.0050 34.6886   7
   1   7  11 5128.33 263.470   1
   1   7  11 5273.53 263.617   2
   1   7  11 5448.64 244.097  15
  -1  -7 -11 5756.26 268.147   7
   1   7  12 374.329 45.7827   1
   1   7  12 365.300 45.6785   2
   1   7  12 384.945 33.1124  15
  -1  -7 -12 382.472 52.5340   7
   1   7  13 12694.1 613.876   1
   1   7  13 12259.3 612.210   2
  -1  -7 -13 14554.4 627.786   7
   1   7  13 14270.6 596.966  15
   1   7  14 126.947 29.7209  69
  -1  -7 -14 203.520 47.4755   7
   1   7  14 152.487 26.5115  15
  -1  -7 -15 2130.43 133.797   7
   1   7  15 2008.52 100.632  15
   1   7  15 2019.68 102.499  36
   1   7  15 1912.80 103.612  69
  -1  -7 -16 2377.16 151.907   7
   1   7  16 2397.95 118.660  15
   1   7  16 2601.72 123.363  69
   1   7  16 2280.41 120.448  36
   1   7  16 2327.09 119.976  71
   1   7  17 48.4542 34.2412  69
   1   7  17 8.60859 24.9366  36
  -1  -7 -17 4.26585 44.6875   7
   1   7  17 29.2597 23.7298  15
   1   7  18 559.004 44.9273  15
   1   7  18 709.665 53.3788  69
   1   7  18 594.690 48.6451  36
  -1  -7 -18 603.941 53.5599  52
  -1  -7 -18 603.397 75.8919   7
   1   7  19 85.9340 26.9546  15
   1   7  19 61.8772 36.0544  69
   1   7  19 95.7322 32.2361  36
  -1  -7 -19 99.2217 33.8315  52
  -1  -7 -19 71.6254 47.3493   7
   1   7  20 723.278 54.0529  15
   1   7  20 999.504 65.0320  69
   1   7  20 825.115 60.6392  36
  -1  -7 -20 924.759 65.8998  52
  -1  -7 -20 720.488 88.2207   7
   1   7  21 86.3807 27.5299  15
   1   7  21 52.9671 36.2338  69
  -1  -7 -21 74.4585 37.9428  52
  -1  -7 -21 61.5143 52.9660   7
   1   7  21 53.6353 33.5697  36
  -1  -7 -22 2265.69 158.366   7
   1   7  22 2262.80 119.490  36
  -1  -7 -22 2191.93 121.423  52
   1   7  22 2261.42 112.949  15
  -1  -7 -23-9.22249 35.6521  52
  -1  -7 -23 30.8949 44.9061   7
   1   7  23 46.0885 34.2079  36
  -1  -7 -23 27.9238 40.8786  11
  -1  -7 -24 705.321 55.8870  52
   1   7  24 576.406 52.5840  82
  -1  -7 -25 2275.02 115.631  52
   1   7  25 2264.71 115.868  38
   1   7  25 1980.09 112.952  82
  -1  -7 -26 464.353 44.0434  52
   1   7  26 429.568 43.0025  38
   1   7  26 367.301 40.7125  82
  -1  -7 -27 537.496 43.3332  52
   1   7  27 528.594 42.9658  38
  -1  -7 -28-1.84030 26.4396  29
   1   7  28 7.36402 23.3649  38
   1   7  28 26.9028 23.7023  82
   1   7  29 604.127 40.0241  38
   1   7  29 540.896 38.9923  82
  -1  -7 -30 301.806 23.5909  29
   1   7  30 205.812 20.4910  38
   1   7  31 25.6528 11.1209  78
  -1  -7 -31 40.7159 12.4434  86
   1   8 -27 641.625 33.7702  21
   1   8 -27 597.080 34.4672  49
   1   8 -26-15.3350 23.7782  49
   1   8 -26 17.0260 21.5466  48
   1   8 -26-32.7735 21.2530  21
   1   8 -26 5.34972 19.8846  60
   1   8 -25 753.854 51.7447  60
   1   8 -25 852.716 53.7306  48
   1   8 -25 930.857 56.5123  49
   1   8 -24 859.675 56.9922  60
   1   8 -23 69.0558 28.8132  18
   1   8 -23 97.9423 36.1824  60
   1   8 -22-24.9665 30.0595  18
   1   8 -22 64.9171 37.6900  60
   1   8 -21 639.832 48.1560  37
   1   8 -21 759.480 60.4047  29
   1   8 -21 630.987 46.6692  68
   1   8 -21 685.176 53.5457  18
   1   8 -21 649.720 49.9043  62
   1   8 -21 711.969 59.5740  60
   1   8 -20 26.5080 31.9478  37
   1   8 -20 17.9096 30.4925  68
   1   8 -20 6.23743 38.9401  29
   1   8 -20 58.4571 42.9929  60
   1   8 -20-7.78576 32.8830  18
   1   8 -19 2319.65 122.800  37
   1   8 -19 2064.88 149.987   9
   1   8 -19 2407.67 128.479  29
   1   8 -19 2580.44 124.857  18
   1   8 -19 2254.39 120.816  51
   1   8 -18 68.1544 35.9995  37
   1   8 -18 37.6597 52.0095  10
   1   8 -18-4.20995 40.2315   9
   1   8 -18 53.3871 35.0104  18
   1   8 -18 10.9672 29.9965  61
   1   8 -18 33.7485 38.3925  51
   1   8 -18 29.7411 40.0713  29
   1   8 -17 21.6624 52.3772  10
   1   8 -17 82.8137 43.6281   9
   1   8 -17 22.7118 34.6262  18
   1   8 -17 94.0308 31.3987  61
   1   8 -17 15.2079 37.2340  51
   1   8 -17 26.4948 40.6688  29
   1   8 -16 1895.61 133.937   9
   1   8 -16 2049.88 150.835  10
   1   8 -16 1943.48 107.925  18
   1   8 -16 1984.38 102.300  61
   1   8 -16 1987.86 106.513  51
   1   8 -16 2084.73 113.974  29
   1   8 -15 6380.72 335.452   9
   1   8 -15 7221.72 359.144  10
   1   8 -15 7033.75 308.047  18
   1   8 -15 6298.34 300.929  61
   1   8 -15 6670.01 304.125  51
   1   8 -15 6857.29 310.854  29
   1   8 -14 34.2845 29.3784  31
   1   8 -14-10.7972 36.9572   9
   1   8 -14-35.3925 54.0031  10
   1   8 -14 49.7711 33.2223  18
   1   8 -14 53.5843 30.5613  61
   1   8 -14 52.4805 33.3552  51
   1   8 -14-3.07332 34.5879  29
   1   8 -13 486.846 57.3979   9
   1   8 -13 417.202 43.2218  18
   1   8 -13 328.137 38.3083  61
   1   8 -13 449.074 44.9078  29
   1   8 -13 424.586 37.4815  31
   1   8 -12 377.115 70.6486  10
   1   8 -12 296.830 49.0478   9
   1   8 -12 406.821 40.9220  18
   1   8 -12 519.739 40.5967  59
   1   8 -12 502.241 40.6490  61
   1   8 -12 379.510 44.6650  29
   1   8 -12 455.631 38.2071  31
   1   8 -11 3035.77 141.006  31
   1   8 -11 3439.83 190.401  10
   1   8 -11 3017.20 164.634   9
   1   8 -11 3227.25 147.217  18
   1   8 -11 2848.14 141.531  61
   1   8 -11 2887.07 141.160  59
   1   8 -11 2945.02 147.707  29
   1   8 -11 2879.32 162.593   1
   1   8 -11 2795.62 161.409   2
   1   8 -10 3464.11 206.796   1
   1   8 -10 3568.60 206.743   2
   1   8 -10 4148.96 184.950  31
   1   8 -10 4017.76 192.280  29
   1   8 -10 4143.20 187.088  51
   1   8 -10 3979.92 185.808  61
   1   8 -10 4125.60 190.303  18
   1   8 -10 4005.03 206.126   9
   1   8 -10 4478.77 230.318  10
   1   8  -9 107.518 30.8724   9
   1   8  -9 95.1865 53.3776  10
   1   8  -9 65.6111 36.9817   1
   1   8  -9 90.7641 38.1885   2
   1   8  -8 215.649 34.8410   9
   1   8  -8 235.161 44.0228   2
   1   8  -8 302.828 48.7150   1
   1   8  -7 1073.91 68.3151   9
   1   8  -7 985.886 82.9046   1
   1   8  -7 986.369 81.9916   2
   1   8  -6 15685.4 733.198   9
   1   8  -6 17394.4 754.095   1
   1   8  -6 17642.3 753.981   2
   1   8  -5 11106.9 485.321  10
   1   8  -5 9409.65 459.233   9
   1   8  -5 10987.0 483.587   1
   1   8  -5 11126.3 483.560   2
  -1  -8   4 2821.85 141.687  11
   1   8  -4 2492.34 131.414   9
   1   8  -4 2983.08 158.547  10
   1   8  -4 2889.15 157.068   2
   1   8  -4 2997.04 159.400   1
   1   8  -3 5415.99 251.278  10
  -1  -8   3 5479.89 237.969  11
   1   8  -3 5512.05 252.340   2
   1   8  -3 5349.69 252.212   1
   1   8  -2 9893.65 399.968  10
  -1  -8   2 9698.78 389.226  11
   1   8  -2 9655.18 402.810   2
   1   8  -2 9779.55 404.088   1
   1   8  -1 85.5107 38.9513  10
  -1  -8   1 59.3529 32.4257  11
   1   8   0 29915.7 1338.96  10
  -1  -8   0 30880.2 1335.86  11
   1   8   1 2685.05 141.495  10
  -1  -8  -1 2609.49 138.722  11
   1   8   1 2464.41 147.588   2
   1   8   1 2548.66 148.833   1
   1   8   2 47.2045 33.4345  10
  -1  -8  -2 82.4895 34.1978  11
   1   8   2 24.0902 44.2439   1
   1   8   2 26.2142 41.9320   2
   1   8   3 726.452 60.6850  10
  -1  -8  -3 750.122 63.3041  11
   1   8   3 868.853 73.2566   2
   1   8   3 908.538 74.7258   1
   1   8   4 7632.39 355.760  10
  -1  -8  -4 7953.05 363.109  11
   1   8   4 7755.96 367.618   2
   1   8   4 7486.71 367.138   1
  -1  -8  -5 8632.08 371.224  11
   1   8   5 7426.64 344.696  15
   1   8   5 7967.26 372.124   2
   1   8   5 7950.80 372.842   1
  -1  -8  -5 8081.01 355.137   7
   1   8   6 662.999 66.8383   2
   1   8   6 714.693 68.3082   1
  -1  -8  -6 665.803 50.7992   7
   1   8   7 2324.24 137.473   1
   1   8   7 2397.51 137.401   2
  -1  -8  -7 2339.98 124.939   7
   1   8   8 2863.79 138.825  15
   1   8   8 3187.47 166.780   2
   1   8   8 3037.60 165.510   1
  -1  -8  -8 3095.35 155.158   7
   1   8   9 3248.20 155.620  15
   1   8   9 3294.40 181.005   1
   1   8   9 3512.21 182.404   2
  -1  -8  -9 3610.91 174.958   7
   1   8  10 6673.95 298.004  15
   1   8  10 6701.40 324.602   1
   1   8  10 6619.13 323.523   2
  -1  -8 -10 6552.37 317.917   7
   1   8  11 2586.27 126.751  15
   1   8  11 2541.99 149.698   1
   1   8  11 2819.63 152.034   2
  -1  -8 -11 2751.63 149.554   7
   1   8  12 1838.06 92.1561  15
  -1  -8 -12 1809.92 116.368   7
   1   8  12 1782.63 114.399   1
   1   8  12 1847.75 114.601   2
   1   8  13 395.176 32.8609  15
  -1  -8 -13 388.327 53.4281   7
   1   8  13 308.442 46.9570   1
   1   8  13 300.195 45.3070   2
   1   8  13 220.607 37.0524  69
  -1  -8 -14 27.9671 38.3897   7
   1   8  14-7.14186 21.5157  36
   1   8  14 31.1145 28.6562  71
   1   8  14 66.5433 29.9346  69
   1   8  14 6.93544 24.2919  15
  -1  -8 -15 2171.97 135.154   7
   1   8  15 1933.94 102.688  36
   1   8  15 1888.68 104.523  71
   1   8  15 2015.34 106.580  69
   1   8  15 2129.52 103.557  15
  -1  -8 -16 203.341 50.3741   7
   1   8  16 123.042 28.2843  36
   1   8  16 174.342 33.8386  71
   1   8  16 161.400 29.1014  15
   1   8  16 113.849 36.2780  69
   1   8  17 339.763 36.2633  15
   1   8  17 348.410 36.7120  36
   1   8  17 385.460 43.5013  69
  -1  -8 -17 277.468 57.8296   7
   1   8  18 1885.04 100.795  15
  -1  -8 -18 1999.09 141.045   7
   1   8  18 1867.15 103.394  36
   1   8  18 2090.74 108.203  69
  -1  -8 -19 901.541 67.5059  52
   1   8  19 913.296 59.7757  15
  -1  -8 -19 1079.83 99.9487   7
   1   8  19 948.957 63.3757  36
   1   8  19 954.636 67.6318  69
  -1  -8 -20 1098.13 72.2102  52
   1   8  20 957.065 62.6552  15
   1   8  20 1046.08 71.6622  69
  -1  -8 -20 1003.48 99.2905   7
   1   8  20 1049.93 67.1042  36
   1   8  21 4297.88 203.128  36
  -1  -8 -21 4401.85 206.058  52
   1   8  21 4099.04 203.668  69
  -1  -8 -21 4406.21 248.207  11
  -1  -8 -21 3696.23 241.306   7
  -1  -8 -22 1689.42 128.681  11
  -1  -8 -22 1541.02 128.645   7
  -1  -8 -22 1664.14 94.6089  52
   1   8  22 1502.07 91.0553  36
  -1  -8 -23 5175.04 240.326  52
   1   8  23 5317.73 238.779  36
   1   8  23 4725.73 236.838  82
  -1  -8 -24 653.297 54.5210  52
   1   8  24 687.915 52.9047  36
   1   8  24 557.174 50.0639  82
  -1  -8 -25 51.3885 33.4558  52
   1   8  25 116.856 32.7599  36
   1   8  25 80.9813 33.9249  38
   1   8  25 103.410 25.4124  45
   1   8  25 63.1135 29.2005  82
   1   8  26 449.017 42.3767  36
   1   8  26 444.660 42.1198  38
  -1  -8 -26 474.508 42.5403  52
   1   8  26 402.957 39.2082  82
   1   8  27 196.816 30.8229  38
  -1  -8 -27 190.675 31.6838  52
   1   8  27 161.262 28.4790  82
   1   8  28 305.426 31.9421  38
  -1  -8 -28 322.352 32.9784  29
   1   8  28 307.235 28.9363  82
  -1  -8 -29 811.326 47.6568  29
   1   8  29 787.756 46.6204  38
  -1  -8 -30 1042.53 47.7094  29
   1   8  30 788.550 46.5364  38
   1   9 -26 161.610 19.6411  48
   1   9 -25 286.534 27.8166  60
   1   9 -25 399.239 32.0143  48
   1   9 -24 1041.35 62.9400  60
   1   9 -24 1219.67 66.2989  48
   1   9 -23 275.292 37.4088  60
   1   9 -23 287.820 39.4782  48
   1   9 -22 267.275 41.2440  60
   1   9 -22 310.760 43.8337  48
   1   9 -21 127.457 31.1467  37
   1   9 -21 143.266 31.3176  62
   1   9 -21 157.084 41.3145  60
   1   9 -21 128.694 27.9482  68
   1   9 -20 711.964 53.8074  37
   1   9 -20 701.607 54.3872  18
   1   9 -20 675.852 54.2582  62
   1   9 -20 780.578 60.2845  60
   1   9 -20 713.789 49.7339  68
   1   9 -19 629.996 52.9423  37
   1   9 -19 619.748 52.6382  18
   1   9 -19 707.234 60.3335  60
   1   9 -19 568.323 48.4107  68
   1   9 -18 203.413 36.7378  68
   1   9 -18 181.164 58.8839  10
   1   9 -18 166.073 40.4120  37
   1   9 -18 224.875 47.4639  60
   1   9 -18 230.995 40.8710  18
   1   9 -17 1866.88 103.948  68
   1   9 -17 1621.64 141.836  10
   1   9 -17 2207.41 111.176  37
   1   9 -17 2010.01 108.338  18
   1   9 -17 1933.63 112.130  60
   1   9 -16 720.692 93.5807  10
   1   9 -16 857.272 60.5267  68
   1   9 -16 887.353 61.8509  51
   1   9 -16 872.755 69.0446  60
   1   9 -16 828.036 56.6198  61
   1   9 -16 677.656 60.4032  18
   1   9 -15 126.644 34.0695  61
   1   9 -15 79.2767 44.6190  60
   1   9 -15 101.099 35.7588  18
   1   9 -15 87.1037 36.5386  51
   1   9 -15 81.9036 54.1388  10
   1   9 -15 80.6166 36.8589   9
   1   9 -14 515.292 51.2469  18
   1   9 -14 674.023 49.4694  61
   1   9 -14 654.425 58.8880  60
   1   9 -14 539.697 55.1348  29
   1   9 -14 373.677 76.4580  10
   1   9 -14 400.403 57.6804   9
   1   9 -13 4476.24 206.573  31
   1   9 -13 4812.38 261.656  10
   1   9 -13 4659.05 215.853  60
   1   9 -13 4559.51 207.593  61
   1   9 -13 4417.44 211.870  18
   1   9 -12 17.7948 26.2032  31
   1   9 -12 19.9295 31.3717  18
   1   9 -12 114.382 58.6562  10
   1   9 -12 91.5460 35.0181   9
   1   9 -12 11.8420 30.3767  61
   1   9 -12 52.3749 40.2964  60
   1   9 -11 1850.70 100.399  31
   1   9 -11 1997.12 104.391  51
   1   9 -11 2148.36 107.678  18
   1   9 -11 2272.60 151.192  10
   1   9 -11 1965.47 121.815   9
   1   9 -11 2050.18 110.687  60
   1   9 -11 2061.70 103.435  61
   1   9 -10 9168.06 413.576  31
   1   9 -10 8118.10 440.923   1
   1   9 -10 8290.27 441.107   2
   1   9 -10 9789.62 416.603  51
   1   9 -10 9399.89 419.367  18
   1   9 -10 8566.77 433.136   9
   1   9 -10 9794.41 463.074  10
   1   9 -10 10004.7 422.178  60
   1   9 -10 9603.11 415.713  61
   1   9  -9 558.736 40.4690  31
   1   9  -9 704.872 69.7918   1
   1   9  -9 634.584 65.5404   2
   1   9  -9 486.595 42.3561  59
   1   9  -9 630.264 53.3253  60
   1   9  -9 530.352 44.2777  61
   1   9  -9 613.323 44.6483  51
   1   9  -9 531.849 51.3878   9
   1   9  -9 629.539 47.2152  18
   1   9  -8 12081.7 587.085   1
   1   9  -8 12143.6 586.889   2
   1   9  -8 13254.8 560.970  60
   1   9  -8 12450.1 555.322  61
   1   9  -8 12550.9 554.433  59
   1   9  -8 12555.8 558.692  18
   1   9  -8 11583.8 568.289   9
   1   9  -8 12544.0 555.423  51
   1   9  -8 13697.1 562.522  49
   1   9  -7 1272.69 96.8621   1
   1   9  -7 1362.10 96.4735   2
   1   9  -7 1054.64 72.4628   9
   1   9  -6 950.098 81.4819   1
   1   9  -6 1010.62 82.4960   2
   1   9  -6 950.568 86.4323  10
   1   9  -6 843.972 58.3170   9
   1   9  -5 759.522 72.5677   1
   1   9  -5 681.505 70.2043   2
   1   9  -5 691.491 72.9408  10
   1   9  -5 538.631 42.5371   9
   1   9  -4 7964.57 378.102   2
   1   9  -4 8154.39 380.167   1
   1   9  -4 7986.94 377.596  10
  -1  -9   4 7303.43 360.023  11
   1   9  -3 5726.08 294.264   2
   1   9  -3 6031.63 297.196   1
  -1  -9   3 5679.79 280.130  11
   1   9  -3 6155.31 294.122  10
   1   9  -2 752.266 75.2535   2
   1   9  -2 650.736 72.5351   1
   1   9  -2 762.017 72.2248  10
  -1  -9   2 742.725 61.2529  11
   1   9  -1 5140.85 249.410  10
  -1  -9   1 4746.91 240.343  11
   1   9   0 10.3064 38.9124  10
  -1  -9   0 6.86988 31.1167  11
   1   9   1 12687.8 609.026   2
   1   9   1 12860.8 610.281   1
   1   9   1 13152.0 601.119  10
  -1  -9  -1 13914.7 601.437  11
   1   9   2 1530.51 106.302   2
   1   9   2 1569.08 108.297   1
   1   9   2 1415.97 94.9917  10
  -1  -9  -2 1431.56 95.4775  11
   1   9   3 4760.23 253.053   2
   1   9   3 4979.88 255.013   1
   1   9   3 4966.50 243.228  10
  -1  -9  -3 5015.72 247.591  11
   1   9   4 56.4383 43.7389   1
   1   9   4 3.07069 42.4762   2
   1   9   4 42.8183 32.8961  10
  -1  -9  -4 26.1203 36.1393  11
   1   9   5 4635.08 237.352   1
   1   9   5 4503.99 235.621   2
   1   9   5 4289.49 219.993  10
  -1  -9  -5 4671.40 231.554  11
   1   9   6 121.613 45.5164   2
   1   9   6 200.497 51.4843   1
  -1  -9  -6 200.024 45.5162  11
   1   9   7 5408.38 273.300   1
   1   9   7 5427.27 272.913   2
  -1  -9  -7 5758.96 273.879  11
  -1  -9  -7 5108.78 255.814   7
   1   9   8 329.532 53.3993   2
   1   9   8 368.709 57.1573   1
  -1  -9  -8 439.188 60.6364  11
  -1  -9  -8 368.336 43.7524   7
   1   9   9 488.533 59.8860   1
   1   9   9 539.393 61.3907   2
   1   9   9 430.569 34.9979  15
  -1  -9  -9 486.433 50.9634   7
   1   9  10 964.180 80.8700   1
   1   9  10 877.014 79.8997   2
   1   9  10 979.837 56.1047  15
  -1  -9 -10 882.679 72.6272   7
   1   9  11 25028.0 1008.76  69
  -1  -9 -11 23565.1 1031.31   7
   1   9  11 21323.9 1033.32   1
   1   9  11 21967.2 1033.34   2
   1   9  11 22147.7 1005.27  15
   1   9  12 7583.26 333.506  71
   1   9  12 7213.39 358.193   1
   1   9  12 7309.70 357.777   2
  -1  -9 -12 7568.66 358.266   7
   1   9  12 7297.22 334.788  89
   1   9  12 7176.94 330.212  15
   1   9  13 24.7964 24.5865  15
   1   9  13 61.9284 22.1828  36
   1   9  13 34.1732 29.1552  71
  -1  -9 -13 54.2985 39.9051   7
   1   9  13 58.5580 36.6174  89
   1   9  13 42.1497 36.9127   1
   1   9  13 54.1540 35.5007   2
   1   9  14 3245.61 148.327  15
   1   9  14 3072.78 150.935  69
   1   9  14 2995.04 146.830  36
   1   9  14 3000.84 153.017  89
   1   9  14 2959.03 150.389  71
  -1  -9 -14 3122.15 179.095   7
  -1  -9 -15 2335.30 153.684   7
   1   9  15 2495.31 123.744  36
   1   9  15 2504.74 127.737  71
   1   9  15 2546.77 129.032  69
   1   9  15 2484.56 124.062  15
  -1  -9 -16 487.689 65.6287   7
   1   9  16 370.239 37.0137  36
   1   9  16 465.677 45.2659  71
   1   9  16 397.937 45.5507  69
   1   9  16 344.085 37.5105  15
  -1  -9 -17 236.744 58.5135   7
   1   9  17 245.198 34.3330  36
   1   9  17 197.500 39.4470  71
   1   9  17 222.365 34.6741  15
   1   9  17 172.032 43.0948  69
  -1  -9 -18 3589.53 216.945  11
   1   9  18 3625.76 172.814  15
   1   9  18 3656.21 174.337  36
  -1  -9 -18 3623.37 213.804   7
   1   9  18 3455.48 176.996  69
   1   9  19 544.596 52.1799  69
  -1  -9 -19 452.215 75.3096  11
   1   9  19 379.069 41.9471  36
   1   9  20 399.811 41.9362  36
  -1  -9 -20 445.791 48.8088  52
   1   9  20 422.349 50.3600  69
  -1  -9 -20 280.304 64.3347  11
  -1  -9 -20 300.671 60.6634   7
   1   9  21 3677.09 177.857  36
  -1  -9 -21 3383.51 219.561  11
  -1  -9 -21 3428.99 218.431   7
   1   9  21 3734.05 180.821  69
  -1  -9 -21 3716.05 181.651  52
  -1  -9 -22 909.994 65.3365  52
   1   9  22 785.956 58.0441  82
   1   9  22 961.735 62.2735  36
  -1  -9 -23 734.101 57.6085  52
   1   9  23 616.247 51.0908  82
   1   9  23 784.082 54.7995  36
  -1  -9 -24 366.476 43.4954  52
   1   9  24 309.207 39.4132  36
   1   9  24 362.602 37.0715  82
  -1  -9 -25 442.058 42.3565  52
   1   9  25 362.798 35.6233  45
   1   9  25 394.198 43.2378  38
   1   9  25 397.515 39.0850  36
   1   9  25 361.759 35.7757  82
   1   9  26 247.820 35.4248  38
   1   9  26 262.438 32.8631  36
   1   9  26 265.469 27.5591  45
  -1  -9 -26 265.305 35.2035  52
  -1  -9 -27-0.86642 24.6769  52
   1   9  27 64.4301 25.8275  38
  -1  -9 -28-3.04902 22.2419  29
   1   9  28 4.81201 21.8263  38
  -1  -9 -29 267.767 25.1074  29
   1   9  29 247.797 24.7181  38
   1   9  30 291.462 21.5816  78
   1   9  30 320.119 21.7747  38
   1  10 -25 368.050 26.6748  48
   1  10 -24 1433.82 69.3099  21
   1  10 -24 1450.46 69.1508  48
   1  10 -23 314.968 34.1286  21
   1  10 -23 182.971 29.8377  60
   1  10 -23 266.775 29.7496  30
   1  10 -23 262.202 35.1417  48
   1  10 -22 1130.68 72.8681  60
   1  10 -22 1412.39 79.4600  49
   1  10 -22 1266.09 77.1154  48
   1  10 -22 1518.99 78.1231  21
   1  10 -21 489.340 48.6143  60
   1  10 -21 493.939 42.4847  37
   1  10 -21 554.262 54.2311  49
   1  10 -21 665.519 53.5445  48
   1  10 -20 134.153 33.6435  62
   1  10 -20 123.224 38.7870  60
   1  10 -20 122.340 27.2835  68
   1  10 -20 115.612 33.3303  37
   1  10 -20 137.365 46.5228  49
   1  10 -20 169.055 43.0323  48
   1  10 -19 169.202 43.5664  60
   1  10 -19 115.838 37.6806  62
   1  10 -19 88.4901 30.7277  68
   1  10 -19 117.839 36.7050  37
   1  10 -19 166.567 45.8066  48
   1  10 -19 125.661 47.5481  49
   1  10 -18 174.850 40.9474  62
   1  10 -18 72.2209 41.7171  60
   1  10 -18 134.845 33.9030  68
   1  10 -18 141.753 39.1649  37
   1  10 -18 89.6397 45.8783  48
   1  10 -18 178.389 47.9915  49
   1  10 -17 1216.75 79.6770  60
   1  10 -17 1306.43 84.7714  49
   1  10 -17 1116.43 77.1162  37
   1  10 -17 1056.86 70.3248  68
   1  10 -16 104.112 48.4523  49
   1  10 -16 95.5948 37.6110  68
   1  10 -16 90.7095 42.5190  37
   1  10 -16 104.559 56.6012  10
   1  10 -16 60.4921 37.2988  18
   1  10 -16 72.7961 44.7008  60
   1  10 -15 1387.86 88.8872  68
   1  10 -15 1728.74 136.076  10
   1  10 -15 1796.83 94.9243  18
   1  10 -15 1725.77 102.230  49
   1  10 -15 1534.91 97.3966  60
   1  10 -14 25.0985 36.2017  68
   1  10 -14 12.1386 42.9125  60
   1  10 -14-11.0470 52.7678  10
   1  10 -14 47.4452 36.1945  18
   1  10 -14 39.7827 43.3728  49
   1  10 -13 321.624 45.3407  68
   1  10 -13 277.794 35.3292  25
   1  10 -13 353.221 72.1855  10
   1  10 -13 282.507 43.0822  18
   1  10 -13 296.998 51.7714  49
   1  10 -13 323.632 50.9380  60
   1  10 -13 349.762 42.5080  61
   1  10 -12 5997.08 274.453  68
   1  10 -12 5504.69 320.733  10
   1  10 -12 5773.22 276.325  18
   1  10 -12 6001.78 273.216  51
   1  10 -12 6530.02 282.182  49
   1  10 -12 5814.17 278.426  60
   1  10 -12 5799.71 271.881  61
   1  10 -11 151.942 39.4175  68
   1  10 -11 107.323 59.7926  10
   1  10 -11 145.130 35.5430  18
   1  10 -11 147.012 36.6689  51
   1  10 -11 81.8386 43.2210  49
   1  10 -11 103.978 43.1234  60
   1  10 -11 119.347 34.8994  61
   1  10 -10 2334.32 121.228  68
   1  10 -10 2355.13 115.965  31
   1  10 -10 2370.81 125.578  48
   1  10 -10 2562.75 128.252  49
   1  10 -10 2387.55 119.320  51
   1  10 -10 2427.80 122.928  18
   1  10 -10 2129.89 146.210   1
   1  10 -10 2051.84 144.641   2
   1  10 -10 2353.24 118.765  61
   1  10 -10 2425.93 126.132  60
   1  10  -9 3566.53 181.076  68
   1  10  -9 3770.90 176.123  31
   1  10  -9 4168.33 187.801  49
   1  10  -9 3763.27 179.517  51
   1  10  -9 3847.18 186.065  48
   1  10  -9 3902.93 184.052  18
   1  10  -9 3792.55 213.964   1
   1  10  -9 3638.97 210.814   2
   1  10  -9 3829.20 185.553  60
   1  10  -9 3779.30 179.492  61
   1  10  -8 1513.07 92.4725   5
   1  10  -8 1722.74 92.6415  31
   1  10  -8 1545.71 123.568   1
   1  10  -8 1743.36 127.122   2
   1  10  -8 2071.15 100.768  68
   1  10  -8 1996.98 104.848  48
   1  10  -8 2007.03 105.970  49
   1  10  -8 1951.77 97.4207  51
   1  10  -8 2128.46 101.909  88
   1  10  -8 2123.52 105.097  60
   1  10  -8 1988.30 97.6561  61
   1  10  -7 543.532 37.3868   5
   1  10  -7 488.083 48.6299  49
   1  10  -7 499.307 40.3556  51
   1  10  -7 514.862 48.5400  48
   1  10  -7 644.182 71.5190   1
   1  10  -7 665.980 71.1206   2
   1  10  -7 438.205 45.0507  68
   1  10  -7 670.960 77.7134  10
   1  10  -7 470.319 35.5213  31
   1  10  -7 446.546 48.9285  60
   1  10  -7 454.126 41.0828  61
   1  10  -7 417.984 44.1262  88
   1  10  -6 3263.92 147.173  68
   1  10  -6 2974.66 180.751  10
   1  10  -6 3088.69 149.165  60
   1  10  -6 2518.95 173.405   1
   1  10  -6 2635.49 173.862   2
   1  10  -6 2899.28 142.576  51
   1  10  -6 3070.63 150.700  48
   1  10  -6 3131.58 150.140  49
   1  10  -5 5014.80 235.734  68
   1  10  -5 5144.65 238.054  60
   1  10  -5 5182.34 271.386  10
   1  10  -5 5350.01 239.176  49
   1  10  -5 5060.92 238.506  48
   1  10  -5 4850.40 269.066   1
   1  10  -5 5149.46 270.645   2
   1  10  -4 4610.42 250.174   1
   1  10  -4 4535.13 247.643   2
   1  10  -4 4700.97 246.639  10
   1  10  -3 5907.66 299.629   1
   1  10  -3 5881.13 299.090   2
   1  10  -3 5822.57 294.202  10
  -1 -10   3 5566.09 280.651  11
   1  10  -2 9780.28 459.828   2
   1  10  -2 9609.06 460.164   1
  -1 -10   2 9278.71 443.266  11
   1  10  -2 9466.92 452.973  10
   1  10  -1 21589.3 961.459   2
   1  10  -1 21623.3 962.225   1
   1  10  -1 21421.0 953.806  10
  -1 -10   1 20404.3 946.267  11
   1  10   0 602.828 65.5832  10
  -1 -10   0 573.391 60.1113  11
   1  10   1 6595.07 325.211  10
  -1 -10  -1 6740.92 324.557  11
   1  10   2 3147.85 180.066   2
   1  10   2 3205.48 180.476   1
   1  10   2 2956.98 168.050  10
  -1 -10  -2 2903.34 168.803  11
   1  10   3 206.689 53.6497   2
   1  10   3 159.144 53.2229   1
   1  10   3 139.759 42.1034  10
  -1 -10  -3 172.380 46.0759  11
   1  10   4 4355.72 232.286   2
   1  10   4 4460.37 233.581   1
   1  10   4 4032.46 216.079  10
  -1 -10  -4 4355.25 225.579  11
   1  10   5 1349.54 103.303   2
   1  10   5 1303.51 102.981   1
   1  10   5 1179.14 85.8651  10
  -1 -10  -5 1341.14 98.0024  11
   1  10   6-3.61709 44.1329   2
   1  10   6 14.7665 46.0170   1
   1  10   6 34.6341 30.8330  10
  -1 -10  -6 39.6036 39.0776  11
   1  10   7 6788.33 333.986   2
   1  10   7 6914.22 335.869   1
   1  10   7 6172.50 311.990  10
  -1 -10  -7 6990.85 333.294  11
   1  10   8 139.151 49.5168   2
   1  10   8 160.728 48.2191   1
   1  10   8 176.921 32.8556  10
  -1 -10  -8 153.141 52.8428  11
   1  10   9 3463.64 162.130  71
   1  10   9 2929.98 167.534  10
  -1 -10  -9 3860.98 199.684  11
   1  10   9 3368.54 192.378   1
   1  10   9 3317.19 191.148   2
   1  10   9 3416.93 162.491  40
   1  10  10 2882.61 145.330  40
   1  10  10 2541.53 170.816   1
   1  10  10 2853.48 172.597   2
   1  10  10 2992.63 144.289  69
  -1 -10 -10 2973.78 179.333  11
   1  10  10 3119.85 146.724  71
   1  10  10 2965.16 146.971  89
   1  10  11 13530.9 595.993  89
   1  10  11 13367.2 593.498  40
   1  10  11 13905.2 594.656  71
   1  10  11 13891.8 593.446  69
  -1 -10 -11 14934.2 636.880  11
   1  10  11 12520.8 588.310   5
  -1 -10 -11 13271.5 616.035   7
   1  10  11 13480.6 593.698  64
   1  10  11 12977.1 624.870   1
   1  10  11 12982.5 623.778   2
   1  10  12 85.5081 38.3092  89
   1  10  12 89.9767 45.7309   1
   1  10  12 44.1068 40.9062   2
   1  10  12 76.4323 31.3463  75
   1  10  12 119.221 36.4988  71
   1  10  12 68.4565 32.3275  69
  -1 -10 -12 132.066 54.0348  11
  -1 -10 -12 42.6177 35.0607   7
   1  10  12 136.122 34.0873  64
   1  10  12 142.948 38.1682  40
   1  10  13 886.506 63.9714  89
   1  10  13 705.908 74.4668   1
   1  10  13 707.662 73.5128   2
   1  10  13 811.399 58.4642  69
   1  10  13 836.020 57.6373  64
   1  10  13 760.825 49.5194  36
  -1 -10 -13 808.292 77.4007   7
   1  10  13 767.916 56.9605  75
   1  10  13 869.879 61.4626  71
  -1 -10 -13 860.751 89.9339  11
   1  10  14 124.220 25.1042  36
   1  10  14 94.2106 40.1973  89
   1  10  14 158.209 39.4134  71
  -1 -10 -14 124.905 45.8201   7
  -1 -10 -14 158.263 58.7558  11
   1  10  15 32.2104 25.1241  36
  -1 -10 -15 14.9191 48.3684  11
   1  10  15 54.2341 37.0709  71
  -1 -10 -15 60.6671 43.6311   7
   1  10  16 190.810 41.0070  69
   1  10  16 158.757 39.4222  71
  -1 -10 -16 124.187 48.2514   7
   1  10  16 198.883 29.9366  36
   1  10  17 2379.17 125.064  69
   1  10  17 2314.65 122.988  71
   1  10  17 2303.57 118.118  36
  -1 -10 -17 2293.20 155.547   7
   1  10  18 1887.61 101.525  36
  -1 -10 -18 1905.79 139.810   7
   1  10  18 1970.03 108.842  69
  -1 -10 -19 650.913 80.4220   7
   1  10  19 634.389 49.7739  36
  -1 -10 -19 623.148 83.5000  11
   1  10  19 682.353 59.4773  69
   1  10  20 959.871 64.9635  36
  -1 -10 -20 1028.72 71.7028  52
  -1 -10 -20 865.100 97.1195  11
   1  10  21 1516.33 87.2234  82
   1  10  21 1682.39 96.9130  69
  -1 -10 -21 1702.82 96.3795  52
   1  10  21 1728.72 92.0667  36
  -1 -10 -22 2929.96 138.532  52
   1  10  22 2491.43 130.125  82
   1  10  22 2641.67 132.944  36
  -1 -10 -23 85.1363 34.3109  52
   1  10  23 69.6055 29.1743  36
  -1 -10 -24 827.126 57.0271  52
   1  10  24 711.763 51.7480  36
   1  10  25 106.844 26.3448  45
  -1 -10 -25 99.4021 29.6239  52
   1  10  25 102.454 27.0533  36
   1  10  25 127.367 32.7991  38
   1  10  26 668.039 44.1804  45
  -1 -10 -26 803.327 49.7224  52
   1  10  26 774.022 51.6700  38
  -1 -10 -27 189.486 25.2159  52
   1  10  27 117.730 26.1363  38
   1  10  28 14.6137 19.0804  38
  -1 -10 -28 1.30727 21.0089  29
   1  10  29 277.519 23.5270  38
  -1 -10 -29 353.692 23.6374  29
   1  11 -24 76.4807 17.0567  21
   1  11 -24 37.4039 18.7344  49
   1  11 -24 83.1643 16.8781  48
   1  11 -23 653.458 42.1930  21
   1  11 -23 613.437 41.7222  48
   1  11 -23 608.898 43.1354  49
   1  11 -22 711.848 48.0712  48
   1  11 -22 729.671 49.6829  49
   1  11 -22 516.956 41.9720  60
   1  11 -22 731.990 44.2887  30
   1  11 -22 757.038 47.4412  21
   1  11 -22 572.376 38.9944  40
   1  11 -21 193.177 32.1804  60
   1  11 -21 276.117 34.3458  30
   1  11 -21 210.573 35.6052  21
   1  11 -21 251.761 38.6756  48
   1  11 -21 247.963 39.9463  49
   1  11 -20 236.010 42.4943  48
   1  11 -20 251.098 43.5742  49
   1  11 -20 241.006 35.3770  62
   1  11 -20 207.328 37.6330  60
   1  11 -20 262.344 38.9955  21
   1  11 -20 232.671 34.6923  37
   1  11 -19 56.4182 35.6069  60
   1  11 -19 129.880 35.6699  62
   1  11 -19 137.770 28.1406  68
   1  11 -19 129.315 45.2838  49
   1  11 -19 148.829 41.6887  48
   1  11 -19 148.376 34.7246  37
   1  11 -18 91.7721 39.0213  60
   1  11 -18 96.8565 38.4752  62
   1  11 -18 117.105 31.7956  68
   1  11 -18 105.449 44.5979  48
   1  11 -18 139.294 46.8824  49
   1  11 -18 100.901 37.2818  37
   1  11 -17 477.634 51.8097  62
   1  11 -17 454.692 51.9524  60
   1  11 -17 411.012 43.6485  68
   1  11 -17 511.800 56.3337  48
   1  11 -17 520.782 58.0023  49
   1  11 -17 540.453 52.1421  37
   1  11 -16 123.815 44.5078  60
   1  11 -16 127.035 42.4890  62
   1  11 -16 98.4414 35.6766  68
   1  11 -16 136.152 47.4794  49
   1  11 -16 144.867 46.7082  48
   1  11 -16 155.055 41.5767  37
   1  11 -15 120.831 56.6060  10
   1  11 -15 125.357 38.5365  68
   1  11 -15 94.2169 45.1807  60
   1  11 -15 133.570 50.2763  49
   1  11 -15 144.928 48.3489  48
   1  11 -15 105.309 42.6153  37
   1  11 -14 153.557 39.8554  68
   1  11 -14 43.1153 27.1639  25
   1  11 -14 115.975 46.2809  60
   1  11 -14 137.142 46.8021  49
   1  11 -14 97.3182 48.1358  48
   1  11 -14 133.386 58.6406  10
   1  11 -13 17.0163 38.6759  68
   1  11 -13 33.7747 28.2583  25
   1  11 -13-31.6065 42.4418  60
   1  11 -13 8.27872 43.7938  49
   1  11 -13 32.6296 43.8829  48
   1  11 -13 27.8063 53.4365  10
   1  11 -12 1643.83 96.7495  68
   1  11 -12 1675.20 94.5569  25
   1  11 -12 1708.90 102.567  60
   1  11 -12 1617.47 138.460  10
   1  11 -12 1836.98 106.590  48
   1  11 -12 1939.64 106.817  49
   1  11 -11 517.046 52.4336  68
   1  11 -11 364.023 57.8797  48
   1  11 -11 402.319 58.6841  49
   1  11 -11 420.396 55.1426  60
   1  11 -10 67.8531 43.4696  60
   1  11 -10 111.700 43.8391  48
   1  11 -10 91.6051 45.0738  49
   1  11 -10 82.7814 39.7713  68
   1  11 -10 88.6388 42.5629   2
   1  11 -10 69.7168 43.9454   1
   1  11  -9 11194.5 487.283  68
   1  11  -9 11703.7 492.655  48
   1  11  -9 12053.5 494.019  49
   1  11  -9 11306.7 491.036  60
   1  11  -9 9969.05 481.567   5
   1  11  -9 9656.44 521.306   1
   1  11  -9 9967.48 520.893   2
   1  11  -8 1003.45 94.1082   1
   1  11  -8 993.682 92.5345   2
   1  11  -8 1169.63 105.357  10
   1  11  -8 991.512 68.1952  68
   1  11  -8 1038.47 74.5630  48
   1  11  -8 1030.54 71.1347  49
   1  11  -8 972.022 71.5847  60
   1  11  -8 1030.62 60.3434   5
   1  11  -8 1000.28 66.7291  88
   1  11  -7 3876.10 233.536   1
   1  11  -7 4106.72 235.269   2
   1  11  -7 4657.93 243.438  10
   1  11  -7 4250.52 197.792  68
   1  11  -7 4289.90 203.018  48
   1  11  -7 4353.15 201.892  49
   1  11  -7 4152.22 200.410  60
   1  11  -7 4051.34 193.643   5
   1  11  -7 3939.91 195.476  90
   1  11  -7 4154.01 198.909  88
   1  11  -6 950.650 69.6033  21
   1  11  -6 1071.06 100.139   1
   1  11  -6 895.691 95.1552   2
   1  11  -6 947.880 98.5086  10
   1  11  -6 1260.60 73.3022  68
   1  11  -6 1130.30 76.9541  48
   1  11  -6 1110.52 73.7867  49
   1  11  -6 1234.53 76.3671  60
   1  11  -6 1044.96 65.7240   5
   1  11  -6 1474.48 77.0885  88
   1  11  -6 1377.75 72.4519  90
   1  11  -5 104.579 30.6805  21
   1  11  -5 92.2736 40.7638  48
   1  11  -5 144.570 37.7591  49
   1  11  -5 71.2151 50.6243   1
   1  11  -5 69.7322 45.9078   2
   1  11  -5 101.503 52.3794  10
   1  11  -5 158.661 36.5867  68
   1  11  -5 133.265 38.9825  60
   1  11  -5 155.754 36.4469  62
   1  11  -5 139.225 36.9520  88
   1  11  -5 81.3520 25.3241   5
   1  11  -4 195.382 30.6716  21
   1  11  -4 174.625 40.4325  48
   1  11  -4 182.227 37.7694  49
   1  11  -4 117.936 52.4576   2
   1  11  -4 160.587 53.5399   1
   1  11  -4 198.529 53.9762  10
   1  11  -4 279.931 38.8933  68
   1  11  -4 221.054 38.9542  30
   1  11  -4 252.338 40.8752  62
   1  11  -4 224.784 40.7575  60
   1  11  -4 331.686 41.0270  88
   1  11  -4 153.690 27.4327   5
   1  11  -3 294.778 33.8789  21
   1  11  -3 233.528 37.6340  49
   1  11  -3 190.324 40.6173  48
   1  11  -3 357.457 63.6279   2
   1  11  -3 215.423 59.1692   1
   1  11  -3 178.767 39.4537  88
   1  11  -3 182.159 37.1986  62
   1  11  -3 223.802 37.6757  30
   1  11  -3 262.979 30.6315   5
   1  11  -3 180.308 36.5847  68
   1  11  -3 349.061 61.8478  10
   1  11  -2 2406.91 122.515  68
   1  11  -2 2299.35 125.451  30
   1  11  -2 2412.08 125.424  49
   1  11  -2 2437.92 126.405  48
   1  11  -2 2723.94 163.934   1
   1  11  -2 2453.45 159.028   2
   1  11  -2 2441.26 124.289  40
   1  11  -2 2457.61 126.094  62
   1  11  -2 2493.77 120.923   5
   1  11  -2 2577.78 127.125  88
  -1 -11   2 2274.42 141.168  11
   1  11  -2 2289.78 151.455  10
   1  11  -1 21.3369 31.3737  68
   1  11  -1-7.61053 33.1502  48
   1  11  -1 26.9055 32.2677  49
   1  11  -1 8.56590 47.2527   2
   1  11  -1-4.37223 49.3012   1
   1  11  -1 47.7760 30.6931  40
   1  11  -1 64.7739 28.5493  37
   1  11  -1 37.8015 32.4571  30
   1  11  -1 39.2621 34.5833  88
   1  11  -1 33.0427 23.1764   5
   1  11  -1 37.2730 32.7803  62
   1  11  -1-3.56047 43.4482  10
  -1 -11   1 30.9113 33.6560  11
   1  11   0 3349.18 165.261  30
   1  11   0 3522.36 165.823  40
   1  11   0 3436.08 166.362  62
   1  11   0 3589.70 166.604  49
   1  11   0 3275.16 161.576   5
   1  11   0 3241.08 189.976  10
  -1 -11   0 3415.09 188.511  11
   1  11   1 14.7848 29.6795  30
   1  11   1 59.5342 36.7931  74
   1  11   1 4.76624 31.6443  62
   1  11   1 32.8424 31.6742  40
   1  11   1 52.6950 42.0609  10
  -1 -11  -1 78.7409 41.1973  11
   1  11   2 5418.97 241.821  74
   1  11   2 5065.29 264.109  10
  -1 -11  -2 5084.71 266.525  11
   1  11   2 5203.59 241.715  30
   1  11   2 5358.10 278.800   2
   1  11   2 5024.83 277.204   1
   1  11   2 5030.21 237.140   5
   1  11   3 7264.78 339.458  74
   1  11   3 7359.29 362.128  10
  -1 -11  -3 7494.45 368.836  11
   1  11   3 7232.73 338.973  30
   1  11   3 8042.85 381.056   1
   1  11   3 7921.85 379.421   2
   1  11   3 7693.46 337.278   5
   1  11   4 54.1093 51.5324   2
   1  11   4 76.4666 52.0327   1
   1  11   4 43.0600 22.0892   5
   1  11   4 22.1805 31.2101  30
   1  11   4 49.8503 28.5811  71
   1  11   4 2.45749 37.0392  74
   1  11   4 46.5249 35.8934  10
  -1 -11  -4 35.3433 41.3772  11
   1  11   5 3011.72 182.815   2
   1  11   5 2853.36 182.687   1
   1  11   5 2779.38 143.373   5
   1  11   5 3138.75 147.134  25
   1  11   5 2921.00 165.172  10
  -1 -11  -5 3160.02 178.707  11
   1  11   5 3190.78 148.926  71
   1  11   5 3023.76 150.288  74
   1  11   6 12041.2 530.329  50
   1  11   6 11676.6 529.668  40
   1  11   6 11183.5 530.186  74
   1  11   6 10954.0 528.993  71
   1  11   6 13035.8 573.915   2
   1  11   6 12864.5 573.679   1
   1  11   6 12483.6 529.754  25
   1  11   6 12447.6 528.636   5
   1  11   6 11699.1 547.994  10
  -1 -11  -6 12897.2 567.389  11
   1  11   7 1746.76 98.4537  50
   1  11   7 1898.01 100.007  40
   1  11   7 1792.70 94.0739   5
   1  11   7 2062.45 135.541   2
   1  11   7 1715.87 130.523   1
   1  11   7 1896.92 96.4853  25
   1  11   7 1873.17 100.624  74
   1  11   7 1855.72 98.4353  71
   1  11   7 1598.44 107.884  10
  -1 -11  -7 1877.66 127.798  11
   1  11   7 1761.65 94.2663  69
   1  11   8 42.4603 30.9640  50
   1  11   8 27.9492 25.6404  25
   1  11   8 68.9454 35.3213  74
   1  11   8-12.4322 35.9995  40
   1  11   8 8.64653 45.2981   1
   1  11   8 76.2049 47.3315   2
   1  11   8 40.4219 27.5145  10
  -1 -11  -8 40.5298 47.4296  11
   1  11   8 52.5445 28.6198  69
   1  11   8 6.31845 23.7541   5
   1  11   9 1278.04 76.6971   5
   1  11   9 1467.61 84.6028  40
   1  11   9 1310.97 110.967   1
   1  11   9 1355.38 111.397   2
   1  11   9 1558.20 87.4821  89
  -1 -11  -9 1566.36 115.940  11
   1  11   9 1624.37 85.7649  71
   1  11   9 1479.08 81.4484  69
   1  11   9 1408.14 79.2488  25
  -1 -11 -10 786.497 84.9283  11
   1  11  10 524.772 53.6965  89
   1  11  10 649.879 54.4392  40
   1  11  10 682.554 45.5087   5
   1  11  10 573.238 52.5775  71
   1  11  10 703.543 77.8854   1
   1  11  10 680.937 76.1262   2
   1  11  10 572.345 48.9917  69
  -1 -11 -11 1359.74 117.671  11
   1  11  11 1675.84 91.3229  89
   1  11  11 1614.53 89.7258  40
   1  11  11 1262.37 79.4729   5
   1  11  11 1662.15 89.7214  64
   1  11  11 1732.78 92.0110  71
   1  11  11 1364.45 113.414   1
   1  11  11 1266.08 111.681   2
   1  11  11 1645.25 87.8410  69
  -1 -11 -12 1879.06 141.098  11
   1  11  12 1956.64 106.634  89
   1  11  12 2042.68 105.904  40
   1  11  12 1939.02 103.006  69
   1  11  12 1993.22 105.776  71
   1  11  12 1769.52 102.518  75
   1  11  12 1949.28 104.165  64
   1  11  12 1783.79 95.8746   5
   1  11  12 1692.70 129.273   1
   1  11  12 1746.37 128.616   2
   1  11  13 2557.89 130.431  64
   1  11  13 2472.73 129.960  75
   1  11  13 2717.01 133.378  71
   1  11  13 2570.03 134.511  89
  -1 -11 -13 2608.97 170.050  11
   1  11  13 2586.94 131.118  69
   1  11  13 2195.36 155.282   1
   1  11  13 2240.78 155.245   2
   1  11  14 4759.39 237.049  36
   1  11  14 5296.71 246.494  89
   1  11  14 5613.68 246.389  69
  -1 -11 -14 5786.64 296.093  11
   1  11  14 5218.50 243.085  64
   1  11  14 5171.70 243.000  75
   1  11  14 5268.86 245.766  71
   1  11  15 520.667 41.4603  36
  -1 -11 -15 605.636 80.8562  11
   1  11  15 559.400 53.7664  71
   1  11  16 75.3219 25.3112  36
  -1 -11 -16 96.6350 57.4213  11
   1  11  16 67.8989 38.2862  71
   1  11  17 1550.96 88.8559  71
   1  11  17 1306.84 79.5833  36
   1  11  17 1535.44 90.5029  69
   1  11  18 312.400 37.2718  36
   1  11  18 421.518 50.7322  69
   1  11  19 458.678 52.8410  69
   1  11  19 432.180 41.2553  36
  -1 -11 -20 1056.23 72.1315  52
   1  11  20 1054.82 65.2117  36
   1  11  20 1112.28 74.9360  69
  -1 -11 -21 1075.76 70.6231  52
   1  11  21 1001.65 64.0694  36
   1  11  21 1119.71 73.9141  69
  -1 -11 -22 1014.19 69.8458  52
   1  11  22 1181.18 72.2778  38
   1  11  22 1079.30 65.4730  36
  -1 -11 -23 186.232 36.0514  52
   1  11  23 129.925 28.7734  36
  -1 -11 -24 1873.04 97.1384  52
   1  11  24 1844.69 98.4419  38
   1  11  24 1771.59 93.5046  36
   1  11  24 1854.14 96.7461  45
  -1 -11 -25 604.512 44.4310  52
   1  11  25 578.457 42.8459  45
  -1 -11 -26 59.6994 22.8203  52
   1  11  26 32.3925 19.3075  45
  -1 -11 -27 18.6960 17.2887  52
   1  11  27 15.7930 12.2430  45
  -1 -11 -28 113.047 19.5749  29
   1  11  28 85.6744 18.4665  38
   1  11  29-0.68049 8.91384  38
   1  12 -23 2.55029 13.4672  21
   1  12 -23 11.7449 15.8127  49
   1  12 -22 111.138 22.6770  21
   1  12 -22 100.139 24.6916  49
   1  12 -22 103.117 23.8445  48
   1  12 -22 93.0698 19.8625  30
   1  12 -21 47.0200 28.3192  49
   1  12 -21-3.76114 26.1022  48
   1  12 -21 47.1578 25.4597  21
   1  12 -21-22.9788 23.9779  30
   1  12 -21 19.7711 18.1435  40
   1  12 -20 3.93934 22.8301  40
   1  12 -20 18.0229 26.0943  37
   1  12 -20-2.30665 24.9459  62
   1  12 -20 33.0619 28.9036  30
   1  12 -20 39.6299 28.3645  21
   1  12 -20 4.57909 31.0754  48
   1  12 -20-30.9302 33.3493  49
   1  12 -19 167.512 30.9403  40
   1  12 -19 209.089 34.0949  37
   1  12 -19 106.940 34.9987  30
   1  12 -19 159.726 33.3166  60
   1  12 -19 195.855 33.8726  62
   1  12 -19 188.322 34.7965  21
   1  12 -19 169.398 39.1973  48
   1  12 -19 198.894 41.0493  49
   1  12 -18 85.7334 34.6673  37
   1  12 -18 60.2780 26.3306  68
   1  12 -18 65.5314 35.7290  30
   1  12 -18 27.1976 34.0896  60
   1  12 -18 51.5179 34.6167  62
   1  12 -18 116.780 34.8851  21
   1  12 -18 3.72517 38.9930  49
   1  12 -18-18.0292 39.0354  48
   1  12 -17 72.6339 30.0242  68
   1  12 -17 84.2158 36.9377  37
   1  12 -17 109.659 42.7958  48
   1  12 -17 63.7470 42.8897  49
   1  12 -17 97.6968 36.0839  21
   1  12 -17 65.7399 37.2156  60
   1  12 -17 114.916 39.3219  62
   1  12 -16 267.235 51.0907  49
   1  12 -16 323.103 49.7267  48
   1  12 -16 192.615 37.0241  68
   1  12 -16 326.629 46.4731  37
   1  12 -16 267.270 38.5580  74
   1  12 -16 250.954 43.0054  21
   1  12 -16 294.322 45.8284  60
   1  12 -16 287.971 46.1543  62
   1  12 -15 71.8465 45.4688  49
   1  12 -15 87.3272 46.1963  48
   1  12 -15 91.8165 41.7622  37
   1  12 -15 53.2946 35.8898  68
   1  12 -15 112.063 39.6528  21
   1  12 -15 91.8440 41.7173  60
   1  12 -15 74.1756 42.1412  62
   1  12 -15 123.375 38.6579  74
   1  12 -14 814.716 59.9286  25
   1  12 -14 980.417 73.2205  60
   1  12 -14 1216.53 77.2505  62
   1  12 -14 1050.13 76.7475  49
   1  12 -14 1202.33 78.5313  48
   1  12 -14 978.580 66.8090  68
   1  12 -13 59.1338 38.7130  68
   1  12 -13 22.8417 29.8200  25
   1  12 -13 50.0177 45.4422  62
   1  12 -13 113.197 44.3959  60
   1  12 -13 58.2900 46.2531  49
   1  12 -13 70.8266 48.2233  48
   1  12 -13-27.5744 52.7110  10
   1  12 -12 79.2688 32.5614  25
   1  12 -12 37.8720 45.7457  62
   1  12 -12 1.48433 42.3583  60
   1  12 -12 65.3428 45.8602  48
   1  12 -12-11.4525 46.7149  49
   1  12 -12 4.90731 38.4670  68
   1  12 -11 46.6103 33.3292  25
   1  12 -11 60.3073 40.7510  68
   1  12 -11 16.4159 46.3659  48
   1  12 -11 124.386 47.7743  49
   1  12 -11 13.5194 42.8960  60
   1  12 -10 4159.42 205.840  60
   1  12 -10 4310.58 208.701  48
   1  12 -10 4393.01 209.041  49
   1  12 -10 4089.03 201.556  68
   1  12 -10 4190.28 204.106  21
   1  12  -9 1649.12 139.945   1
   1  12  -9 1604.58 139.518   2
   1  12  -9 2122.34 157.605  10
   1  12  -9 2491.26 118.306  68
   1  12  -9 2412.36 124.386  48
   1  12  -9 2495.24 124.149  49
   1  12  -9 2542.67 122.282  60
   1  12  -9 1800.94 106.786   5
   1  12  -9 2273.46 117.751  21
   1  12  -8 2876.75 136.483  21
   1  12  -8 2635.79 139.877  48
   1  12  -8 2789.76 141.110  49
   1  12  -8 2537.00 170.991   1
   1  12  -8 2410.70 168.420   2
   1  12  -8 3155.14 186.627  10
   1  12  -8 2532.23 134.212  68
   1  12  -8 2709.07 141.086  62
   1  12  -8 2709.18 138.745  60
   1  12  -8 2088.90 132.142  88
   1  12  -8 2604.72 128.815   5
   1  12  -7 1210.00 71.1091  21
   1  12  -7 1052.62 79.7005  48
   1  12  -7 1085.87 76.4009  49
   1  12  -7 916.303 99.2913   1
   1  12  -7 1028.86 100.764   2
   1  12  -7 1049.90 105.625  10
   1  12  -7 1162.32 73.8871  68
   1  12  -7 1283.33 77.5585  30
   1  12  -7 1066.31 76.9170  60
   1  12  -7 1136.18 78.8580  62
   1  12  -7 1043.35 67.3333  90
   1  12  -7 969.484 71.4856  88
   1  12  -7 1100.18 65.8759   5
   1  12  -6 715.215 55.0354  21
   1  12  -6 703.249 65.0185  48
   1  12  -6 773.332 62.5431  49
   1  12  -6 767.424 88.0928   1
   1  12  -6 551.995 81.0179   2
   1  12  -6 793.719 90.3667  10
   1  12  -6 796.580 60.2660  68
   1  12  -6 624.869 62.8890  30
   1  12  -6 829.435 65.8461  62
   1  12  -6 746.768 63.4306  60
   1  12  -6 848.165 61.8817  88
   1  12  -6 849.912 57.8850  90
   1  12  -6 646.541 50.8897   5
   1  12  -5 605.059 49.7525  21
   1  12  -5 702.595 59.9453  49
   1  12  -5 727.767 60.4824  48
   1  12  -5 553.124 79.4060   2
   1  12  -5 549.563 81.3244   1
   1  12  -5 720.136 82.5910  10
   1  12  -5 682.432 57.2195  68
   1  12  -5 694.659 60.4600  30
   1  12  -5 753.767 61.6852  62
   1  12  -5 661.256 53.4714  90
   1  12  -5 774.454 59.9711  88
   1  12  -5 713.477 49.4404   5
   1  12  -4 363.184 46.6061  88
   1  12  -4 326.208 38.6065  21
   1  12  -4 381.187 48.1711  48
   1  12  -4 293.105 46.2554  49
[truncated: 26,301,634 more chars]
